# Supplementary material for: β-Silyl alkynoates: Versatile reagents for biocompatible and selective amide bond formation
Source: Sci Adv. 2024 Sep 18;10(38):eadp7544. doi: 10.1126/sciadv.adp7544 (PMC11421574; doi:10.1126/sciadv.adp7544)
Supplement: Supplementary file 2 — Data S1 [file sciadv.adp7544_data_s1.zip]

Archive with 1 entries (1 files):
- adp7544_data_s1.cif
