# Supplementary material for: β-Silyl alkynoates: Versatile reagents for biocompatible and selective amide bond formation
Source: Sci Adv. 2024 Sep 18;10(38):eadp7544. doi: 10.1126/sciadv.adp7544 (PMC11421574; doi:10.1126/sciadv.adp7544)
Supplement: Supplementary file 2 — Data S1 [file sciadv.adp7544_data_s1.zip › adp7544_data_s1.cif]

data_global
_audit_creation_method                  'APEX4 v2021.4-0'

_publ_requested_journal                 ?

_publ_contact_author_name               ?
_publ_contact_author_address            
;
;
_publ_contact_author_email              ?
_publ_contact_author_fax                ?
_publ_contact_author_phone              ?

_publ_section_title                     
;
;
_publ_section_abstract                  
;
;
_publ_section_references                
;
;
_publ_section_comment                   
;
;

data_ltp357m
_chemical_name_systematic               ?
_chemical_name_common                   ?
_chemical_formula_moiety                ?
_chemical_formula_sum                   'C20 H31 N O Si'
_chemical_formula_iupac                 ?
_chemical_formula_weight                329.55

_chemical_melting_point                 ?

_space_group_crystal_system             monoclinic
_space_group_IT_number                  14
_space_group_name_H-M_alt               'P 1 21/c 1'
_space_group_name_Hall                  '-P 2ybc'
loop_
    _space_group_symop_operation_xyz
    'x, y, z'
    '-x, y+1/2, -z+1/2'
    '-x, -y, -z'
    'x, -y-1/2, z-1/2'

_cell_length_a                          18.524(2)
_cell_length_b                          12.5421(18)
_cell_length_c                          8.5118(10)
_cell_angle_alpha                       90
_cell_angle_beta                        98.355(6)
_cell_angle_gamma                       90
_cell_volume                            1956.6(4)
_cell_formula_units_Z                   4
_cell_measurement_reflns_used           5484
_cell_measurement_theta_min             2.2225
_cell_measurement_theta_max             26.3013
_cell_measurement_temperature           100.(2)

_exptl_crystal_description              block
_exptl_crystal_colour                   colourless
_exptl_crystal_size_max                 0.220
_exptl_crystal_size_mid                 0.200
_exptl_crystal_size_min                 0.060
_exptl_crystal_density_diffrn           1.119
_exptl_crystal_density_meas             ?
_exptl_crystal_density_method           'not measured'
_exptl_crystal_F_000                    720

_exptl_absorpt_coefficient_mu           0.125
_exptl_absorpt_correction_type          Multi-Scan
_exptl_absorpt_process_details          
;
Krause, L., Herbst-Irmer, R., Sheldrick, G. M., Stalke, D. (2015).
"Comparison of silver and molybdenum microfocus X-ray sources for
single-crystal structure determination"
J. Appl. Cryst. 48, 3-10.
doi:10.1107/S1600576714022985
;
_exptl_absorpt_correction_T_min         0.61
_exptl_absorpt_correction_T_max         0.99

_exptl_special_details                  
;
; 

_diffrn_ambient_temperature             100.(2)

_diffrn_source                          'Incoatec microfocus source'
_diffrn_source_type                     'Bruker D8 Quest'
_diffrn_source_power                    0.07
_diffrn_source_current                  1.4
_diffrn_source_voltage                  50

_diffrn_radiation_probe                 X-ray
_diffrn_radiation_type                  MoK\a
_diffrn_radiation_wavelength            0.71073
_diffrn_radiation_monochromator         'Multilayer Mirror'

_diffrn_measurement_device              'four-circle diffractometer'
_diffrn_measurement_device_type         'Photon II CPADs detector'
_diffrn_measurement_method              'phi and omega scans'

_diffrn_detector_area_resol_mean        7.3910

_diffrn_reflns_number                   11560
_diffrn_reflns_av_R_equivalents         0.0878
_diffrn_reflns_av_unetI/netI            0.1018
_diffrn_reflns_theta_min                2.22
_diffrn_reflns_theta_max                26.36
_diffrn_reflns_theta_full               25.24
_diffrn_measured_fraction_theta_max     0.988
_diffrn_measured_fraction_theta_full    0.988
_diffrn_reflns_limit_h_min              -23
_diffrn_reflns_limit_h_max              20
_diffrn_reflns_limit_k_min              -15
_diffrn_reflns_limit_k_max              9
_diffrn_reflns_limit_l_min              -10
_diffrn_reflns_limit_l_max              10

_refine_special_details                 
;
;

_reflns_number_total                    3942
_reflns_number_gt                       2428
_reflns_threshold_expression            'I > 2\s(I)'
_reflns_Friedel_coverage                0.000
_reflns_Friedel_fraction_max            .
_reflns_Friedel_fraction_full           .

_refine_ls_structure_factor_coef        Fsqd
_refine_ls_matrix_type                  full
_refine_ls_R_factor_all                 0.1410
_refine_ls_R_factor_gt                  0.0832
_refine_ls_wR_factor_gt                 0.1926
_refine_ls_wR_factor_ref                0.2309
_refine_ls_goodness_of_fit_ref          1.059
_refine_ls_restrained_S_all             1.059
_refine_ls_number_reflns                3942
_refine_ls_number_parameters            216
_refine_ls_number_restraints            0
_refine_ls_number_constraints           ?
_refine_ls_hydrogen_treatment           constr
_refine_ls_weighting_scheme             calc
_refine_ls_weighting_details            
    'w=1/[\s^2^(Fo^2^)+(0.0517P)^2^+6.2390P] where P=(Fo^2^+2Fc^2^)/3'

_atom_sites_solution_hydrogens          geom
_atom_sites_solution_primary            ?
_atom_sites_solution_secondary          ?

_refine_ls_shift/su_max                 0.000
_refine_ls_shift/su_mean                0.000
_refine_diff_density_max                0.376
_refine_diff_density_min                -0.761
_refine_ls_extinction_method            'SHELXL-2018/3 (Sheldrick 2018)'
_refine_ls_extinction_coef              0.018(3)

loop_
    _atom_type_symbol
    _atom_type_description
    _atom_type_scat_dispersion_real
    _atom_type_scat_dispersion_imag
    _atom_type_scat_source
    C C 0.0033 0.0016 'International Tables Vol C Tables 4.2.6.8 and 6.1.1.4'
    H H 0.0000 0.0000 'International Tables Vol C Tables 4.2.6.8 and 6.1.1.4'
    N N 0.0061 0.0033 'International Tables Vol C Tables 4.2.6.8 and 6.1.1.4'
    O O 0.0106 0.0060 'International Tables Vol C Tables 4.2.6.8 and 6.1.1.4'
    Si Si 0.0817 0.0704
     'International Tables Vol C Tables 4.2.6.8 and 6.1.1.4'

_computing_data_collection              'APEX4 (Ver 2021.4-0, Bruker AXS Inc., 2021)'
_computing_cell_refinement              'SAINT V8.40B (Bruker AXS LLC, 2019)'
_computing_data_reduction               'SAINT V8.40B (Bruker AXS LLC, 2019)'
_computing_structure_solution           'XT, VERSION 2018/2'
_computing_structure_refinement         'SHELXL-2018/3 (Sheldrick, 2018)'
_computing_molecular_graphics           ?
_computing_publication_material         'APEX4 (Ver 2021.4-0, Bruker AXS Inc., 2021)'

loop_
    _atom_site_type_symbol
    _atom_site_label
    _atom_site_fract_x
    _atom_site_fract_y
    _atom_site_fract_z
    _atom_site_U_iso_or_equiv
    _atom_site_adp_type
    _atom_site_calc_flag
    _atom_site_refinement_flags_adp
    _atom_site_refinement_flags_occupancy
    _atom_site_refinement_flags_posn
    _atom_site_occupancy
    _atom_site_disorder_assembly
    _atom_site_disorder_group
    C C1 0.2131(2) 0.5469(4) 1.0048(5) 0.0312(10) Uani d . . . 1 . .
    H H1 0.222468 0.623422 1.034134 0.037000 Uiso calc U . R 1 . .
    C C2 0.2873(3) 0.4934(4) 1.0171(5) 0.0418(12) Uani d . . . 1 . .
    H H2A 0.315712 0.509557 1.120653 0.063000 Uiso calc U . R 1 . .
    H H2B 0.313154 0.519951 0.932537 0.063000 Uiso calc U . R 1 . .
    H H2C 0.280738 0.416049 1.006183 0.063000 Uiso calc U . R 1 . .
    C C3 0.1699(3) 0.4997(4) 1.1309(5) 0.0402(12) Uani d . . . 1 . .
    H H3A 0.159557 0.424279 1.107302 0.060000 Uiso calc U . R 1 . .
    H H3B 0.123887 0.538589 1.128892 0.060000 Uiso calc U . R 1 . .
    H H3C 0.198887 0.506263 1.236291 0.060000 Uiso calc U . R 1 . .
    C C4 0.1272(3) 0.4111(4) 0.7255(5) 0.0409(12) Uani d . . . 1 . .
    H H4 0.084444 0.393710 0.780290 0.049000 Uiso calc U . R 1 . .
    C C5 0.1821(3) 0.3208(4) 0.7633(6) 0.0522(14) Uani d . . . 1 . .
    H H5A 0.161841 0.254918 0.713129 0.078000 Uiso calc U . R 1 . .
    H H5B 0.192350 0.310755 0.878547 0.078000 Uiso calc U . R 1 . .
    H H5C 0.227402 0.338844 0.722478 0.078000 Uiso calc U . R 1 . .
    C C6 0.0990(3) 0.4129(5) 0.5457(6) 0.0504(14) Uani d . . . 1 . .
    H H6A 0.139708 0.427248 0.486957 0.076000 Uiso calc U . R 1 . .
    H H6B 0.062086 0.468945 0.522758 0.076000 Uiso calc U . R 1 . .
    H H6C 0.077265 0.343673 0.513118 0.076000 Uiso calc U . R 1 . .
    C C7 0.0823(2) 0.6442(4) 0.7701(5) 0.0332(10) Uani d . . . 1 . .
    H H7 0.065959 0.649040 0.653029 0.040000 Uiso calc U . R 1 . .
    C C8 0.0152(3) 0.6107(5) 0.8444(6) 0.0468(13) Uani d . . . 1 . .
    H H8A 0.027921 0.607950 0.960137 0.070000 Uiso calc U . R 1 . .
    H H8B -0.001181 0.540160 0.804493 0.070000 Uiso calc U . R 1 . .
    H H8C -0.024087 0.662633 0.815951 0.070000 Uiso calc U . R 1 . .
    C C9 0.1068(3) 0.7566(4) 0.8248(6) 0.0434(12) Uani d . . . 1 . .
    H H9A 0.066615 0.806838 0.795470 0.065000 Uiso calc U . R 1 . .
    H H9B 0.148702 0.777782 0.773700 0.065000 Uiso calc U . R 1 . .
    H H9C 0.120813 0.756944 0.940382 0.065000 Uiso calc U . R 1 . .
    C C10 0.2248(2) 0.5990(4) 0.6699(5) 0.0331(10) Uani d . . . 1 . .
    C C11 0.2682(2) 0.6398(4) 0.5947(5) 0.0292(10) Uani d . . . 1 . .
    C C12 0.3225(2) 0.6844(4) 0.5053(5) 0.0296(10) Uani d . . . 1 . .
    C C13 0.4286(2) 0.8023(4) 0.5156(5) 0.0354(11) Uani d . . . 1 . .
    H H13A 0.412441 0.868699 0.458106 0.042000 Uiso calc U . R 1 . .
    H H13B 0.445259 0.751940 0.438763 0.042000 Uiso calc U . R 1 . .
    C C14 0.4906(2) 0.8266(4) 0.6455(5) 0.0326(10) Uani d . . . 1 . .
    C C15 0.5360(2) 0.7451(4) 0.7114(5) 0.0334(10) Uani d . . . 1 . .
    H H15 0.528427 0.674518 0.672034 0.040000 Uiso calc U . R 1 . .
    C C16 0.5921(2) 0.7655(4) 0.8340(5) 0.0332(10) Uani d . . . 1 . .
    H H16 0.622342 0.708474 0.877646 0.040000 Uiso calc U . R 1 . .
    C C17 0.6052(2) 0.8681(4) 0.8946(5) 0.0320(10) Uani d . . . 1 . .
    C C18 0.5595(3) 0.9490(4) 0.8281(5) 0.0362(11) Uani d . . . 1 . .
    H H18 0.566851 1.019522 0.867831 0.043000 Uiso calc U . R 1 . .
    C C19 0.5032(3) 0.9293(4) 0.7050(5) 0.0367(11) Uani d . . . 1 . .
    H H19 0.473013 0.986343 0.661198 0.044000 Uiso calc U . R 1 . .
    C C20 0.6658(3) 0.8887(4) 1.0282(5) 0.0407(12) Uani d . . . 1 . .
    H H20A 0.676229 0.823408 1.090587 0.061000 Uiso calc U . R 1 . .
    H H20B 0.651247 0.945314 1.096474 0.061000 Uiso calc U . R 1 . .
    H H20C 0.709664 0.910879 0.984736 0.061000 Uiso calc U . R 1 . .
    N N1 0.36726(19) 0.7553(3) 0.5828(4) 0.0317(9) Uani d . . . 1 . .
    H H1A 0.359928 0.775042 0.678464 0.038000 Uiso calc U . R 1 . .
    O O1 0.32527(17) 0.6548(3) 0.3656(3) 0.0356(8) Uani d . . . 1 . .
    Si Si1 0.16055(7) 0.54649(10) 0.79820(13) 0.0297(4) Uani d . . . 1 . .

loop_
    _atom_site_aniso_label
    _atom_site_aniso_U_11
    _atom_site_aniso_U_22
    _atom_site_aniso_U_33
    _atom_site_aniso_U_12
    _atom_site_aniso_U_13
    _atom_site_aniso_U_23
    C1 0.039(3) 0.035(2) 0.0215(19) -0.003(2) 0.0121(18) 0.0014(18)
    C2 0.043(3) 0.054(3) 0.028(2) 0.008(2) 0.003(2) 0.000(2)
    C3 0.048(3) 0.049(3) 0.025(2) -0.003(2) 0.010(2) 0.006(2)
    C4 0.049(3) 0.045(3) 0.031(2) -0.011(2) 0.012(2) -0.008(2)
    C5 0.077(4) 0.037(3) 0.044(3) 0.000(3) 0.015(3) -0.002(2)
    C6 0.064(4) 0.051(3) 0.035(3) -0.006(3) 0.004(2) -0.011(2)
    C7 0.037(3) 0.046(3) 0.0181(19) -0.003(2) 0.0109(17) 0.0027(19)
    C8 0.039(3) 0.063(4) 0.042(3) 0.003(3) 0.017(2) 0.012(3)
    C9 0.051(3) 0.042(3) 0.040(3) 0.004(2) 0.015(2) -0.002(2)
    C10 0.038(3) 0.040(3) 0.022(2) 0.004(2) 0.0065(18) -0.0021(19)
    C11 0.032(2) 0.038(2) 0.0194(19) 0.000(2) 0.0100(17) -0.0006(18)
    C12 0.037(2) 0.034(2) 0.0180(19) 0.003(2) 0.0082(17) 0.0024(18)
    C13 0.037(3) 0.049(3) 0.023(2) -0.007(2) 0.0152(18) 0.000(2)
    C14 0.036(2) 0.044(3) 0.021(2) -0.001(2) 0.0146(18) 0.0002(19)
    C15 0.039(3) 0.036(2) 0.028(2) -0.002(2) 0.0149(19) -0.0036(19)
    C16 0.037(3) 0.039(3) 0.026(2) 0.002(2) 0.0134(18) 0.0019(19)
    C17 0.038(3) 0.039(3) 0.0217(19) -0.001(2) 0.0137(18) 0.0018(19)
    C18 0.044(3) 0.033(2) 0.033(2) -0.002(2) 0.010(2) -0.001(2)
    C19 0.040(3) 0.039(3) 0.032(2) 0.006(2) 0.008(2) 0.004(2)
    C20 0.043(3) 0.049(3) 0.031(2) -0.007(2) 0.007(2) 0.002(2)
    N1 0.036(2) 0.043(2) 0.0189(16) -0.0037(18) 0.0140(15) -0.0004(15)
    O1 0.050(2) 0.0426(18) 0.0172(14) -0.0018(15) 0.0154(13) -0.0037(13)
    Si1 0.0367(7) 0.0351(7) 0.0193(5) -0.0033(6) 0.0105(5) 0.0001(5)

_geom_special_details                   
;

All esds (except the esd in the dihedral angle between two l.s. planes)
are estimated using the full covariance matrix.  The cell esds are taken
into account individually in the estimation of esds in distances, angles
and torsion angles; correlations between esds in cell parameters are only
used when they are defined by crystal symmetry.  An approximate (isotropic)
treatment of cell esds is used for estimating esds involving l.s. planes.
;

loop_
    _geom_bond_atom_site_label_1
    _geom_bond_atom_site_label_2
    _geom_bond_site_symmetry_2
    _geom_bond_distance
    _geom_bond_publ_flag
    C1 C2 . 1.520(6) ?
    C1 C3 . 1.546(6) ?
    C1 Si1 . 1.882(4) ?
    C4 C5 . 1.525(7) ?
    C4 C6 . 1.544(6) ?
    C4 Si1 . 1.880(5) ?
    C7 C9 . 1.532(7) ?
    C7 C8 . 1.533(6) ?
    C7 Si1 . 1.887(5) ?
    C10 C11 . 1.210(6) ?
    C10 Si1 . 1.850(5) ?
    C11 C12 . 1.460(6) ?
    C12 O1 . 1.254(5) ?
    C12 N1 . 1.324(6) ?
    C13 N1 . 1.467(5) ?
    C13 C14 . 1.506(6) ?
    C14 C15 . 1.388(6) ?
    C14 C19 . 1.391(6) ?
    C15 C16 . 1.386(6) ?
    C16 C17 . 1.394(6) ?
    C17 C18 . 1.388(6) ?
    C17 C20 . 1.500(6) ?
    C18 C19 . 1.389(6) ?

loop_
    _geom_angle_atom_site_label_1
    _geom_angle_atom_site_label_2
    _geom_angle_atom_site_label_3
    _geom_angle_site_symmetry_1
    _geom_angle_site_symmetry_3
    _geom_angle
    _geom_angle_publ_flag
    C2 C1 C3 . . 109.7(4) ?
    C2 C1 Si1 . . 113.7(3) ?
    C3 C1 Si1 . . 113.5(3) ?
    C5 C4 C6 . . 109.8(4) ?
    C5 C4 Si1 . . 115.1(4) ?
    C6 C4 Si1 . . 111.2(4) ?
    C9 C7 C8 . . 110.4(4) ?
    C9 C7 Si1 . . 111.8(3) ?
    C8 C7 Si1 . . 115.1(3) ?
    C11 C10 Si1 . . 174.8(4) ?
    C10 C11 C12 . . 177.3(5) ?
    O1 C12 N1 . . 124.3(4) ?
    O1 C12 C11 . . 120.4(4) ?
    N1 C12 C11 . . 115.3(3) ?
    N1 C13 C14 . . 110.3(3) ?
    C15 C14 C19 . . 118.4(4) ?
    C15 C14 C13 . . 120.0(4) ?
    C19 C14 C13 . . 121.6(4) ?
    C16 C15 C14 . . 120.8(4) ?
    C15 C16 C17 . . 121.3(4) ?
    C18 C17 C16 . . 117.4(4) ?
    C18 C17 C20 . . 121.9(4) ?
    C16 C17 C20 . . 120.6(4) ?
    C17 C18 C19 . . 121.6(4) ?
    C18 C19 C14 . . 120.4(4) ?
    C12 N1 C13 . . 122.6(3) ?
    C10 Si1 C4 . . 109.6(2) ?
    C10 Si1 C1 . . 105.14(19) ?
    C4 Si1 C1 . . 114.2(2) ?
    C10 Si1 C7 . . 104.0(2) ?
    C4 Si1 C7 . . 109.6(2) ?
    C1 Si1 C7 . . 113.56(19) ?

_shelx_res_file                         
;

TITL ltp357m in P2(1)/c
    ltp357m.res
    created by SHELXL-2018/3 at 15:05:30 on 02-Nov-2023
CELL 0.71073  18.52350  12.54210   8.51180  90.0000  98.3546  90.0000
ZERR    4.00   0.00240   0.00180   0.00100   0.0000   0.0058   0.0000
LATT 1
SYMM -X, 1/2+Y, 1/2-Z
SFAC C  H  N  O  Si
UNIT 80  124  4  4  4
L.S. 10
BOND
acta
FMAP 2
PLAN 5
SIZE 0.06 0.20 0.22
TEMP -173.0
WGHT    0.051700    6.239000
EXTI    0.017554
FVAR       0.19767
C1    1    0.213052    0.546945    1.004836    11.00000    0.03929    0.03505 =
         0.02150    0.00136    0.01214   -0.00254
AFIX  13
H1    2    0.222468    0.623422    1.034134    11.00000   -1.20000
AFIX   0
C2    1    0.287253    0.493368    1.017145    11.00000    0.04302    0.05352 =
         0.02840   -0.00007    0.00318    0.00771
AFIX 137
H2A   2    0.315712    0.509557    1.120653    11.00000   -1.50000
H2B   2    0.313154    0.519951    0.932537    11.00000   -1.50000
H2C   2    0.280738    0.416049    1.006183    11.00000   -1.50000
AFIX   0
C3    1    0.169896    0.499694    1.130866    11.00000    0.04766    0.04872 =
         0.02542    0.00608    0.00955   -0.00276
AFIX 137
H3A   2    0.159557    0.424279    1.107302    11.00000   -1.50000
H3B   2    0.123887    0.538589    1.128892    11.00000   -1.50000
H3C   2    0.198887    0.506263    1.236291    11.00000   -1.50000
AFIX   0
C4    1    0.127206    0.411140    0.725507    11.00000    0.04907    0.04464 =
         0.03092   -0.00767    0.01240   -0.01062
AFIX  13
H4    2    0.084444    0.393710    0.780290    11.00000   -1.20000
AFIX   0
C5    1    0.182103    0.320849    0.763290    11.00000    0.07709    0.03714 =
         0.04415   -0.00212    0.01491    0.00042
AFIX 137
H5A   2    0.161841    0.254918    0.713129    11.00000   -1.50000
H5B   2    0.192350    0.310755    0.878547    11.00000   -1.50000
H5C   2    0.227402    0.338844    0.722478    11.00000   -1.50000
AFIX   0
C6    1    0.098989    0.412914    0.545656    11.00000    0.06426    0.05135 =
         0.03454   -0.01120    0.00365   -0.00624
AFIX 137
H6A   2    0.139708    0.427248    0.486957    11.00000   -1.50000
H6B   2    0.062086    0.468945    0.522758    11.00000   -1.50000
H6C   2    0.077265    0.343673    0.513118    11.00000   -1.50000
AFIX   0
C7    1    0.082297    0.644242    0.770066    11.00000    0.03729    0.04625 =
         0.01810    0.00265    0.01092   -0.00333
AFIX  13
H7    2    0.065959    0.649040    0.653029    11.00000   -1.20000
AFIX   0
C8    1    0.015184    0.610723    0.844363    11.00000    0.03865    0.06275 =
         0.04228    0.01209    0.01688    0.00314
AFIX 137
H8A   2    0.027921    0.607950    0.960137    11.00000   -1.50000
H8B   2   -0.001181    0.540160    0.804493    11.00000   -1.50000
H8C   2   -0.024087    0.662633    0.815951    11.00000   -1.50000
AFIX   0
C9    1    0.106815    0.756569    0.824838    11.00000    0.05098    0.04154 =
         0.04007   -0.00178    0.01457    0.00431
AFIX 137
H9A   2    0.066615    0.806838    0.795470    11.00000   -1.50000
H9B   2    0.148702    0.777782    0.773700    11.00000   -1.50000
H9C   2    0.120813    0.756944    0.940382    11.00000   -1.50000
AFIX   0
C10   1    0.224835    0.599026    0.669852    11.00000    0.03808    0.04005 =
         0.02185   -0.00212    0.00649    0.00410
C11   1    0.268178    0.639757    0.594735    11.00000    0.03208    0.03791 =
         0.01944   -0.00055    0.01002   -0.00007
C12   1    0.322541    0.684440    0.505294    11.00000    0.03750    0.03449 =
         0.01796    0.00245    0.00820    0.00331
C13   1    0.428563    0.802267    0.515558    11.00000    0.03701    0.04924 =
         0.02320    0.00007    0.01518   -0.00690
AFIX  23
H13A  2    0.412441    0.868699    0.458106    11.00000   -1.20000
H13B  2    0.445259    0.751940    0.438763    11.00000   -1.20000
AFIX   0
C14   1    0.490635    0.826591    0.645473    11.00000    0.03554    0.04399 =
         0.02133    0.00021    0.01460   -0.00142
C15   1    0.535982    0.745120    0.711430    11.00000    0.03873    0.03631 =
         0.02800   -0.00363    0.01494   -0.00213
AFIX  43
H15   2    0.528427    0.674518    0.672034    11.00000   -1.20000
AFIX   0
C16   1    0.592134    0.765523    0.834036    11.00000    0.03724    0.03912 =
         0.02581    0.00191    0.01337    0.00153
AFIX  43
H16   2    0.622342    0.708474    0.877646    11.00000   -1.20000
AFIX   0
C17   1    0.605163    0.868126    0.894634    11.00000    0.03780    0.03939 =
         0.02171    0.00177    0.01367   -0.00092
C18   1    0.559451    0.948968    0.828141    11.00000    0.04397    0.03330 =
         0.03253   -0.00082    0.00985   -0.00177
AFIX  43
H18   2    0.566851    1.019522    0.867831    11.00000   -1.20000
AFIX   0
C19   1    0.503165    0.929298    0.705037    11.00000    0.04012    0.03889 =
         0.03185    0.00368    0.00784    0.00606
AFIX  43
H19   2    0.473013    0.986343    0.661198    11.00000   -1.20000
AFIX   0
C20   1    0.665835    0.888717    1.028186    11.00000    0.04298    0.04912 =
         0.03056    0.00229    0.00684   -0.00685
AFIX 137
H20A  2    0.676229    0.823408    1.090587    11.00000   -1.50000
H20B  2    0.651247    0.945314    1.096474    11.00000   -1.50000
H20C  2    0.709664    0.910879    0.984736    11.00000   -1.50000
AFIX   0
N1    3    0.367260    0.755317    0.582830    11.00000    0.03595    0.04312 =
         0.01892   -0.00035    0.01395   -0.00371
AFIX  43
H1A   2    0.359928    0.775042    0.678464    11.00000   -1.20000
AFIX   0
O1    4    0.325269    0.654790    0.365594    11.00000    0.05031    0.04259 =
         0.01716   -0.00374    0.01541   -0.00180
SI1   5    0.160546    0.546491    0.798204    11.00000    0.03675    0.03508 =
         0.01928    0.00010    0.01046   -0.00330
HKLF 4


REM  ltp357m in P2(1)/c
REM wR2 = 0.230946, GooF = S = 1.05884, Restrained GooF = 1.05884 for all data
REM R1 = 0.083205 for 2428 Fo > 4sig(Fo) and 0.141021 for all 3942 data
REM 216 parameters refined using 0 restraints

END

WGHT      0.0491      6.3194

REM Highest difference peak  0.376,  deepest hole -0.761,  1-sigma level  0.082
Q1    1   0.1978  0.4336  0.8715  11.00000  0.05    0.38
Q2    1   0.1238  0.6261  0.8267  11.00000  0.05    0.36
Q3    1   0.2235  0.5536  0.8372  11.00000  0.05    0.35
Q4    1   0.2600  0.6994  0.3622  11.00000  0.05    0.35
Q5    1   0.6099  1.0250  0.9186  11.00000  0.05    0.31
;
_shelx_res_checksum                     90518

_shelx_hkl_file                         
;
   0   0  -1   -0.01    0.10
   0   0  -1    0.02    0.11
   0   0  -2   74.08    6.06
   0   0  -2   68.72    6.04
   0   0   3   -0.17    0.33
   0   0  -3   -0.18    0.21
   0   0  -3   -0.43    0.31
   0   0  -4   13.90    1.64
   0   0   4   14.09    1.69
   0   0  -4   18.65    1.70
   0   0  -5   -0.39    0.39
   0   0  -5    0.36    1.00
   0   0   5   -0.39    0.88
   0   0   6   81.85    7.35
   0   0  -6   75.61    7.16
   0   0  -6   83.21    7.28
   0   0  -7   -0.88    0.76
   0   0   7   -1.04    0.84
   0   0  -7   -0.79    0.63
   0   0  -8   -0.35    0.81
   0   0  -8    0.65    0.85
   0   0  -9    0.81    0.99
   0   0   9    0.35    1.38
   0   0  -9   -0.23    1.01
   0   0  10    5.43    2.54
   0   0 -10    9.49    2.28
   0   1  -1    2.93    0.33
   0   1  -1    3.23    0.38
   0   1   1    2.59    0.37
   0  -1  -1    3.05    0.36
   0  -1  -1    3.22    0.39
   0   1  -2   19.20    1.80
   0   1  -2   20.78    1.86
   0  -1  -2   18.37    1.82
   0  -1  -2   22.17    1.88
   0   1   3   10.63    1.29
   0   1  -3   12.11    1.29
   0   1  -3   12.13    1.32
   0  -1  -3   10.94    1.24
   0  -1  -3   13.67    1.29
   0   1  -4   48.90    4.39
   0   1  -4   47.55    4.30
   0   1   4   46.60    4.40
   0  -1  -4   49.14    4.37
   0  -1  -4   49.12    4.38
   0   1  -5   83.83    7.20
   0   1   5   81.31    7.34
   0   1  -5   79.80    7.29
   0  -1   5   71.72    7.76
   0  -1  -5   92.15    7.53
   0   1   6    7.99    1.35
   0   1  -6    8.27    1.27
   0  -1  -6    8.65    1.31
   0  -1   6    9.68    1.60
   0  -1  -6    6.10    1.29
   0   1  -7    4.88    1.24
   0   1  -7    2.90    1.01
   0  -1  -7    4.59    1.34
   0  -1   7    5.83    1.68
   0  -1  -7    5.38    1.25
   0   1  -8   -1.23    0.79
   0   1  -8    0.65    0.87
   0  -1  -8    0.10    0.81
   0  -1   8    0.94    1.33
   0  -1  -8   -1.46    0.81
   0   1  -9   11.10    2.13
   0   1   9   10.23    2.30
   0   1  -9   14.74    2.13
   0  -1  -9   14.04    2.11
   0  -1   9   10.53    2.37
   0  -1  -9   10.74    2.05
   0   1 -10    0.94    1.33
   0   1 -10    0.81    1.18
   0   1  10   -0.16    1.52
   0  -1 -10    0.73    1.22
   0  -1 -10    0.09    1.32
   0  -2   0    0.22    0.12
   0  -2   0    0.04    0.11
   0   2  -1   16.61    1.38
   0  -2  -1   14.68    1.43
   0   2  -2    1.19    0.30
   0   2   2    1.56    0.38
   0   2  -2    1.05    0.32
   0  -2  -2    1.14    0.34
   0  -2  -2    0.78    0.32
   0   2  -3    2.53    0.55
   0   2   3    3.40    0.63
   0   2  -3    3.22    0.53
   0  -2  -3    4.06    0.61
   0  -2  -3    2.54    0.50
   0   2  -4   15.17    1.54
   0   2   4   14.20    1.64
   0   2  -4   14.07    1.61
   0  -2  -4   15.29    1.62
   0  -2  -4   15.63    1.62
   0   2  -5    1.75    0.59
   0   2  -5    1.51    0.59
   0   2   5    2.24    0.85
   0  -2   5    1.23    0.73
   0  -2  -5    2.24    0.79
   0  -2  -5    1.21    0.56
   0   2  -6    8.79    1.27
   0   2   6    7.11    1.32
   0   2  -6    7.94    1.38
   0  -2  -6    7.53    1.27
   0  -2   6    9.68    1.49
   0  -2  -6    7.76    1.34
   0   2   7    3.89    1.46
   0   2  -7    8.23    2.06
   0   2  -7    4.70    1.25
   0  -2  -7    6.97    1.44
   0  -2   7    1.90    1.63
   0   2   8    2.71    1.37
   0   2  -8    0.97    0.99
   0   2  -8    2.45    1.09
   0  -2  -8    2.23    1.11
   0  -2  -8    4.87    1.33
   0  -2   8    3.85    1.68
   0   2  -9    8.37    1.91
   0   2   9    5.17    1.94
   0   2  -9    5.38    1.67
   0  -2   9    3.40    2.21
   0  -2  -9    8.85    1.76
   0  -2  -9    4.68    1.56
   0   2 -10    4.03    1.70
   0   2  10    5.20    2.28
   0  -2 -10    1.83    1.44
   0  -2 -10    4.02    1.48
   0  -2  10    5.77    2.65
   0  -3   0    0.32    0.16
   0  -3   0    0.06    0.15
   0  -3  -1  266.02   21.66
   0  -3  -1  257.89   21.71
   0   3   2   42.05    3.76
   0   3  -2   44.06    3.73
   0   3  -2   44.37    3.82
   0  -3  -2   41.36    3.91
   0  -3  -2   45.11    3.77
   0   3  -3    6.16    0.80
   0   3   3    4.61    0.73
   0  -3  -3    3.64    0.68
   0  -3  -3    4.88    0.73
   0   3  -4   -0.39    0.42
   0   3   4    0.07    0.49
   0   3  -4    0.22    0.34
   0  -3  -4    0.43    0.40
   0  -3  -4   -0.14    0.33
   0   3   5    3.71    0.83
   0   3  -5    1.34    0.52
   0  -3  -5    1.75    0.72
   0  -3   5    2.19    0.83
   0  -3  -5    1.21    0.58
   0   3  -6   21.28    2.38
   0   3  -6   23.89    2.33
   0   3   6   17.44    2.35
   0  -3  -6   19.48    2.32
   0  -3   6   20.88    2.48
   0  -3  -6   22.50    2.47
   0   3  -7    0.85    0.85
   0   3   7   -0.86    0.92
   0   3  -7    1.36    0.88
   0  -3  -7    0.70    0.79
   0  -3   7    1.06    1.23
   0   3   8   16.50    2.28
   0   3  -8   18.08    2.48
   0   3  -8   18.01    2.47
   0  -3  -8   12.31    2.25
   0  -3  -8   16.47    2.40
   0   3  -9    9.26    2.15
   0   3  -9    6.69    2.18
   0   3   9    7.59    1.97
   0  -3  -9   10.01    2.07
   0  -3   9   13.07    2.69
   0  -3  -9    6.97    1.83
   0   3 -10   -0.27    1.32
   0   3  10    3.36    2.03
   0  -3 -10    0.75    1.26
   0  -3 -10    7.57    1.91
   0  -4   0    0.02    0.18
   0  -4   0    0.14    0.18
   0  -4  -1   74.17    6.30
   0  -4  -1   73.90    6.23
   0   4   2    1.57    0.35
   0   4  -2    2.20    0.38
   0  -4  -2    1.90    0.42
   0  -4  -2    1.86    0.48
   0   4  -3    1.11    0.38
   0   4  -3    0.34    0.26
   0   4   3    0.19    0.38
   0  -4  -3    0.96    0.37
   0  -4  -3    0.86    0.37
   0   4   4    3.38    0.80
   0   4  -4    5.13    0.87
   0   4  -4    3.38    0.69
   0  -4  -4    4.46    0.77
   0  -4  -4    5.19    0.85
   0   4   5   17.67    1.97
   0   4  -5   19.43    1.89
   0   4  -5   14.15    1.92
   0  -4  -5   17.46    2.01
   0   4  -6    7.63    1.24
   0   4  -6    7.17    1.38
   0   4   6    7.96    1.33
   0  -4  -6    6.06    1.24
   0  -4   6    9.33    1.61
   0  -4  -6    7.58    1.25
   0   4   7    1.29    1.13
   0   4  -7    0.88    0.89
   0   4  -7    3.60    1.21
   0  -4   7    0.05    1.72
   0   4  -8    3.71    1.63
   0   4  -8    8.21    1.68
   0   4   8    2.37    1.73
   0  -4  -8    7.78    1.68
   0  -4  -8    4.30    1.31
   0  -4   8    4.76    1.89
   0   4  -9   -0.37    1.13
   0  -4  -9   -0.20    1.00
   0  -4   9    0.08    1.92
   0   4 -10    3.34    1.84
   0  -4 -10    3.95    1.56
   0  -5   0   -0.34    0.19
   0  -5   0   -0.14    0.19
   0  -5  -1   98.00    8.42
   0  -5  -1  100.73    8.36
   0   5   2    8.46    0.83
   0  -5  -2    9.78    0.99
   0  -5  -2    9.17    1.04
   0   5   3    1.92    0.51
   0   5  -3    1.26    0.45
   0  -5  -3    2.38    0.55
   0  -5  -3    2.77    0.52
   0   5  -4   40.08    3.60
   0   5   4   36.51    3.65
   0  -5  -4   46.21    3.80
   0  -5  -4   37.68    3.65
   0   5  -5   -0.08    0.56
   0   5   5   -0.25    0.57
   0   5  -5    0.50    0.51
   0  -5  -5   -0.48    0.51
   0  -5  -5    0.12    0.46
   0   5  -6   20.12    2.43
   0   5   6   22.78    2.49
   0  -5  -6   19.20    2.42
   0  -5   6   22.78    2.77
   0   5  -7    0.10    0.96
   0   5   7   -0.13    0.96
   0   5  -7   -1.58    0.75
   0  -5  -7    0.15    0.79
   0  -5  -7    0.75    0.80
   0  -5   7    0.25    1.41
   0   5   8    6.60    1.64
   0   5  -8    6.43    1.52
   0   5  -8    3.93    1.53
   0  -5  -8    3.94    1.36
   0  -5   8    7.28    2.10
   0   5  -9   -1.27    1.36
   0   5  -9    0.78    1.17
   0   5   9   -1.06    1.25
   0  -5  -9    0.28    1.20
   0  -5   9   -0.58    1.81
   0  -6   0    9.50    1.03
   0  -6   0   10.17    1.07
   0  -6  -1    6.31    0.82
   0  -6   1    6.00    0.74
   0  -6  -1    6.18    0.76
   0  -6  -2   23.25    2.15
   0  -6  -2   22.49    2.22
   0   6   3    2.79    0.53
   0  -6  -3    4.00    0.67
   0  -6  -3    3.12    0.63
   0   6  -4    6.21    0.91
   0   6   4    4.75    0.82
   0  -6  -4    5.95    0.94
   0  -6  -4    5.84    0.92
   0   6  -5    0.26    0.48
   0  -6  -5   -0.09    0.42
   0  -6  -5    0.36    0.46
   0   6  -6    0.29    0.75
   0   6   6    0.15    0.78
   0  -6  -6   -1.25    0.57
   0  -6   6    1.61    1.21
   0   6   7    0.79    1.06
   0   6  -7    2.02    0.98
   0   6  -7    3.71    1.22
   0  -6  -7    2.39    0.95
   0  -6   7    2.91    1.72
   0  -6  -7    0.95    0.82
   0   6  -8   36.19    4.18
   0  -6   8   35.23    4.55
   0  -6  -8   37.91    4.47
   0  -6  -8   42.79    4.23
   0   6  -9    4.53    1.71
   0   6  -9    8.17    2.06
   0   6   9    6.51    2.25
   0  -6  -9    4.77    2.18
   0  -6  -9    6.44    1.80
   0  -7   0    0.16    0.32
   0  -7   0    0.31    0.33
   0  -7  -1    3.40    0.56
   0  -7  -1    2.67    0.58
   0  -7   1    3.35    0.59
   0  -7  -2    1.74    0.59
   0  -7  -2    2.30    0.51
   0  -7  -3    1.31    0.47
   0   7   4    5.01    0.84
   0  -7  -4    7.22    1.09
   0  -7  -4    8.06    1.00
   0   7  -5    6.89    1.75
   0   7   5    3.81    0.93
   0  -7  -5    4.67    1.09
   0  -7  -5    3.90    0.96
   0   7   6   14.43    1.89
   0  -7   6    8.73    1.89
   0  -7  -6   13.08    1.72
   0  -7  -6   11.59    1.69
   0   7  -7    3.64    1.24
   0   7   7    2.67    1.40
   0  -7  -7    2.28    0.97
   0  -7  -7    1.58    0.99
   0   7  -8    4.06    1.46
   0  -7   8    9.92    2.80
   0  -7  -8    3.80    1.58
   0   7  -9    3.43    1.53
   0   7   9    4.71    2.13
   0  -7  -9    6.79    1.93
   0  -7  -9    4.30    1.42
   0  -8   0    1.06    0.48
   0  -8   0    0.97    0.41
   0  -8   1   10.00    1.14
   0  -8  -1   11.67    1.16
   0  -8  -1   10.14    1.19
   0  -8   1    8.04    1.12
   0  -8  -2    4.61    0.90
   0  -8  -2    6.97    0.89
   0  -8  -3   11.71    1.41
   0  -8  -3   11.37    1.36
   0  -8  -4   32.32    3.06
   0  -8  -4   31.48    3.21
   0   8   5   15.15    1.68
   0  -8  -5   15.94    1.88
   0   8  -6   10.05    1.59
   0   8   6   10.51    1.52
   0  -8  -6    7.25    1.53
   0  -8   6    9.12    2.09
   0  -8  -6    9.50    1.51
   0   8   7   -0.64    1.08
   0   8  -7    0.17    1.15
   0  -8  -7    1.38    0.85
   0  -8  -7   -1.96    0.79
   0   8  -8   -2.04    1.23
   0   8   8   -2.19    1.37
   0  -8  -8    0.36    0.88
   0  -8  -8    1.72    1.07
   0   8  -9    5.86    1.98
   0   8   9    6.44    2.29
   0  -8  -9   10.06    1.90
   0  -8  -9    3.94    1.66
   0  -9   0    4.73    0.85
   0  -9   0    4.98    0.80
   0  -9  -1    0.84    0.44
   0  -9   1    0.60    0.46
   0  -9   1    1.55    0.49
   0  -9  -1    2.38    0.59
   0  -9   2    8.54    1.20
   0  -9   2   10.36    1.21
   0  -9  -2    9.83    1.30
   0  -9  -2    9.41    1.17
   0  -9  -3    9.00    1.36
   0  -9  -3   10.57    1.29
   0  -9  -4   20.99    2.26
   0  -9  -4   22.97    2.48
   0  -9  -5   22.70    2.55
   0  -9  -5   24.09    2.67
   0  -9  -6   -0.19    0.72
   0  -9  -6   -1.11    0.65
   0   9   7   15.08    2.38
   0  -9  -7   12.04    1.95
   0  -9  -7   11.34    2.25
   0   9  -8    0.41    1.40
   0   9   8    2.54    1.79
   0  -9  -8    3.12    1.20
   0  -9  -8    3.64    1.38
   0  -9   8    5.73    2.51
   0 -10   0   40.33    3.70
   0 -10   0   37.82    3.57
   0 -10  -1   13.52    1.59
   0 -10  -1   13.16    1.49
   0 -10   1   12.59    1.51
   0 -10  -2   34.08    3.27
   0 -10   2   31.18    3.05
   0 -10   2   38.20    3.66
   0 -10  -2   29.13    3.01
   0 -10  -3    4.58    0.84
   0 -10  -3    2.70    0.85
   0 -10  -4    3.73    0.97
   0 -10  -4    4.38    1.11
   0 -10  -5    1.36    0.81
   0 -10  -5    1.64    0.90
   0 -10   5    4.40    1.42
   0 -10  -6    1.57    0.99
   0 -10  -6    0.84    0.85
   0 -10  -7   -1.26    0.84
   0 -10  -7   -1.18    0.93
   0 -10  -8    2.36    1.09
   0 -11   0    0.34    0.55
   0 -11   0    0.35    0.51
   0 -11  -1    0.89    0.68
   0 -11   1   -0.02    0.52
   0 -11   1    0.45    0.46
   0 -11  -2    0.66    0.52
   0 -11   2    0.60    0.57
   0 -11   2    0.91    0.62
   0 -11  -2    1.76    0.82
   0 -11  -3    3.26    0.93
   0 -11   3    2.21    0.82
   0 -11   3    2.51    0.86
   0 -11  -4    0.28    0.83
   0 -11  -4    1.22    0.67
   0 -11  -5   22.28    2.41
   0 -11  -5   17.03    2.33
   0 -11  -6   -1.62    0.83
   0 -11  -7    4.48    1.60
   0 -11  -7    4.46    1.56
   0 -12   0    1.23    0.81
   0 -12   0   -0.01    0.66
   0 -12  -1    0.25    0.68
   0 -12  -1   -0.06    0.71
   0 -12   1    0.94    0.75
   0 -12   2    1.69    0.72
   0 -12  -2    0.00    0.63
   0 -12   3    4.16    1.08
   0 -12  -3    5.14    1.22
   0 -12  -3    3.90    1.02
   0 -12   3    3.33    1.66
   0 -12   4    2.22    0.95
   0 -12   4    1.19    0.90
   0 -12  -4    1.91    1.01
   0 -12  -5    2.64    1.17
   0 -12  -5    3.06    1.03
   0 -12  -6   -1.24    0.88
   0 -12  -6   -0.48    0.95
   0 -13   0    0.52    0.82
   0 -13   0   -0.53    0.72
   0 -13   1   -0.56    0.82
   0 -13  -1    1.88    1.08
   0 -13   1    0.98    0.83
   0 -13  -1    3.15    0.92
   0 -13  -2    6.40    1.30
   0 -13   2    6.15    1.54
   0 -13  -2    5.54    1.43
   0 -13   2    6.33    1.33
   0 -13  -3    5.61    1.42
   0 -13   3    3.25    1.05
   0 -13   3    3.07    1.13
   0 -13   4    3.77    1.22
   0 -13  -4    6.26    1.51
   0 -13  -4    5.81    1.32
   0 -13  -5    1.28    1.24
   0 -13  -5    0.78    1.02
   0 -14   0    8.28    1.62
   0 -14   0    6.46    1.39
   0 -14  -1    4.87    1.50
   0 -14   1    5.82    1.34
   0 -14  -1    5.73    1.29
   0 -14  -2    0.13    0.75
   0 -14   2    0.44    0.83
   0 -14   2    0.52    1.10
   0 -14  -2    1.05    0.98
   0 -14  -3   -0.47    1.15
   0 -14  -3   -0.04    0.85
   0 -14   3   -1.60    0.86
   0 -14  -4    1.70    1.33
   0 -14   4    2.77    1.24
   0 -14  -4    2.78    1.14
   0 -15   0    0.78    0.89
   0 -15   0    0.69    1.18
   0 -15   1   -0.92    0.90
   0 -15  -1   -1.25    1.01
   0 -15  -1    1.12    0.93
   0 -15   1   -0.40    1.05
   0 -15  -2    1.22    0.96
   0 -15  -2   -0.72    0.86
   1   0 -10    4.95    1.55
   1   0 -10    3.47    1.56
  -1   0  10    1.15    1.99
  -1   0   9   -0.48    1.30
   1   0  -9    0.20    1.13
   1   0  -9   -0.67    1.17
   1   0  -8    0.65    0.95
   1   0  -8   -1.23    0.81
  -1   0   8    1.46    1.02
   1   0  -7   -0.02    0.67
  -1   0   7   -0.70    0.77
   1   0  -7   -0.78    0.69
  -1   0   6   44.55    4.38
   1   0  -6   46.88    4.33
   1   0  -6   42.30    4.25
   1   0  -5   -0.04    0.47
   1   0  -5   -0.10    0.56
   1   0  -4  226.82   18.84
  -1   0   4  235.23   18.92
   1   0  -4  211.01   18.79
   1   0  -3   -0.07    0.23
   1   0  -3    0.44    0.31
  -1   0   3   -0.05    0.35
   1   0  -2    9.37    0.88
  -1   0   2    6.19    0.86
   1   0  -2    8.20    0.86
  -1   0   1   -0.03    0.14
   1   0  -1   -0.01    0.10
   1   0  -1    0.16    0.13
  -1   0  -1    0.00    0.11
  -1   0  -1    0.05    0.11
  -1   0  -2  324.75   27.75
  -1   0  -2  346.32   27.78
  -1   0  -3    0.18    0.30
  -1   0  -3    0.34    0.43
  -1   0  -4    2.15    0.55
  -1   0  -4    2.71    0.62
   1   0   5    0.62    0.64
  -1   0  -5   -0.19    0.48
  -1   0  -5   -0.34    0.49
   1   0   6    7.80    1.43
  -1   0  -6    6.11    1.21
   1   0   7   -1.39    0.88
  -1   0  -7   -0.37    0.85
  -1   0  -7   -1.22    0.71
   1   0   8   11.85    2.10
  -1   0  -8   12.32    1.95
  -1   0  -9   -1.99    0.94
   1   0   9   -0.23    1.54
  -1   0  -9   -0.94    0.88
  -1   0 -10    3.03    1.41
   1   0  10    1.72    1.88
  -1   0 -10    0.58    1.35
   1   1 -10   10.44    2.21
   1  -1 -10   11.21    2.19
  -1  -1  10   14.04    4.04
   1  -1 -10    9.34    2.38
  -1   1   9   20.16    3.36
   1   1  -9   19.79    3.42
   1   1  -9   28.11    3.12
  -1  -1   9   20.55    3.86
   1  -1  -9   29.65    3.27
   1  -1  -9   28.39    3.45
  -1   1   8    1.07    1.11
   1   1  -8   -0.78    0.81
   1   1  -8    1.44    0.93
  -1  -1   8    1.41    1.13
   1  -1  -8   -0.01    0.98
   1  -1  -8    0.67    1.05
   1   1  -7   -0.64    0.80
  -1   1   7    2.10    1.00
   1   1  -7    0.00    0.75
  -1  -1   7    3.39    1.31
   1  -1  -7    0.66    0.88
   1  -1  -7    0.71    0.75
   1   1  -6   66.62    6.12
   1   1  -6   70.77    6.25
  -1   1   6   65.08    6.21
   1  -1  -6   65.47    6.19
   1  -1  -6   63.85    6.15
  -1  -1   6   73.64    6.37
   1   1  -5    8.27    1.37
  -1   1   5    8.97    1.54
   1   1  -5   10.94    1.29
   1  -1  -5   11.42    1.83
  -1  -1   5   12.06    1.74
   1  -1  -5    8.21    1.26
   1   1  -4   37.40    3.46
   1   1  -4   37.14    3.53
  -1   1   4   35.56    3.53
   1  -1  -4   38.92    3.52
   1  -1  -4   37.81    3.52
  -1  -1   4   41.26    3.63
   1   1  -3   -0.54    0.25
   1   1  -3   -0.08    0.25
  -1   1   3    0.18    0.34
   1  -1  -3    0.34    0.25
   1  -1  -3    0.12    0.28
  -1  -1   3   -0.02    0.30
  -1   1   2  180.43   14.90
   1   1  -2  179.17   14.84
   1   1  -2  176.06   14.88
  -1  -1   2  168.44   14.89
   1  -1  -2  177.68   14.89
   1  -1  -2  189.25   14.87
   1   1  -1   68.30    5.55
   1   1  -1   65.93    5.52
  -1   1   1   61.82    5.52
   1  -1  -1   68.73    5.55
  -1  -1   1   63.60    5.54
   1  -1  -1   68.10    5.51
  -1   1  -1  285.01   24.42
  -1  -1  -1  298.76   24.44
  -1  -1  -1  303.85   24.42
  -1   1  -2   21.09    1.87
  -1   1  -2   20.46    1.91
  -1  -1  -2   21.15    1.92
  -1  -1  -2   20.47    1.91
  -1   1  -3  264.26   21.96
  -1   1  -3  264.82   22.02
  -1  -1  -3  273.65   22.02
  -1  -1  -3  254.25   22.01
  -1   1  -4    0.57    0.36
  -1   1  -4   -0.12    0.38
   1   1   4    0.45    0.47
  -1  -1  -4    0.15    0.34
  -1  -1  -4    0.64    0.41
  -1   1  -5    7.57    1.20
   1   1   5    8.84    1.28
  -1  -1  -5    6.48    1.11
  -1  -1  -5   10.85    1.39
  -1   1  -6   13.28    1.65
   1   1   6   11.97    1.81
  -1   1  -6   13.87    1.80
  -1  -1  -6   14.27    1.71
   1  -1   6   13.85    2.04
  -1  -1  -6   13.16    1.75
  -1   1  -7    1.74    0.83
  -1   1  -7    0.36    1.24
   1   1   7    0.33    1.52
  -1  -1  -7    1.34    0.93
   1  -1   7   -0.03    1.17
  -1  -1  -7    0.22    0.75
  -1   1  -8    1.51    1.04
  -1   1  -8    0.75    0.95
   1   1   8    1.31    1.22
   1  -1   8    0.06    1.32
  -1  -1  -8    0.70    1.04
  -1  -1  -8    2.12    0.97
  -1   1  -9    9.61    2.08
  -1   1  -9   16.71    2.24
  -1  -1  -9   13.09    2.18
  -1  -1  -9   10.64    2.07
   1  -1   9   12.98    2.60
   1   1  10   -0.89    2.00
  -1   1 -10   -1.43    1.27
  -1   1 -10    1.00    1.31
  -1  -1 -10   -1.35    1.15
  -1  -1 -10    0.26    1.27
  -1   2  10    1.64    1.92
   1   2 -10    5.26    2.02
   1   2 -10    7.04    2.37
   1  -2 -10    4.73    1.79
   1  -2 -10    6.30    1.81
  -1  -2  10    2.96    2.06
   1   2  -9    3.33    1.22
  -1   2   9    1.40    1.48
   1   2  -9    2.00    1.22
   1  -2  -9    2.20    1.08
  -1  -2   9    5.58    2.08
   1  -2  -9    2.04    1.13
   1   2  -8   10.82    1.68
  -1   2   8    7.44    1.79
   1   2  -8    5.98    1.57
   1  -2  -8    7.53    1.67
  -1  -2   8    4.96    2.33
   1  -2  -8   10.35    1.87
   1   2  -7   10.64    1.44
  -1   2   7    6.29    1.54
   1   2  -7    9.06    1.65
   1  -2  -7    7.45    1.56
   1  -2  -7    9.80    1.67
  -1  -2   7    8.74    1.75
   1   2  -6   10.22    1.53
  -1   2   6    8.80    1.52
   1   2  -6   12.42    1.44
  -1  -2   6   10.84    1.60
   1  -2  -6   10.90    1.52
   1  -2  -6    8.10    1.40
   1   2  -5    1.55    0.62
  -1   2   5    0.97    0.65
   1  -2  -5    0.65    0.43
  -1  -2   5    1.74    0.82
   1  -2  -5    0.98    0.61
   1   2  -4   -0.36    0.30
  -1   2   4    0.12    0.44
   1   2  -4    0.28    0.36
  -1  -2   4    0.75    0.50
   1  -2  -4    0.43    0.41
   1   2  -3   25.53    2.43
  -1   2   3   28.06    2.47
   1   2  -3   23.74    2.35
   1  -2  -3   27.14    2.40
   1  -2  -3   23.90    2.42
   1   2  -2   29.85    2.67
   1   2  -2   30.57    2.60
  -1   2   2   29.12    2.64
  -1  -2   2   26.53    2.64
   1  -2  -2   30.96    2.62
   1  -2  -2   30.46    2.68
  -1   2   1  308.12   26.64
   1   2  -1  314.01   26.67
   1  -2  -1  333.61   26.72
   1  -2  -1  337.38   26.65
  -1  -2   0  243.00   19.12
  -1  -2   0  220.49   19.07
  -1   2  -1  108.46    9.52
  -1   2  -1  112.82    9.58
   1   2   1  112.38    9.57
  -1  -2  -1  117.63    9.61
  -1  -2  -1  124.09    9.58
  -1   2  -2    1.72    0.33
  -1   2  -2    1.03    0.31
   1   2   2    1.99    0.40
  -1  -2  -2    1.47    0.34
  -1   2  -3   23.22    2.31
  -1   2  -3   24.48    2.24
   1   2   3   25.26    2.36
  -1  -2  -3   24.77    2.34
  -1  -2  -3   24.96    2.31
   1   2   4    0.01    0.43
  -1   2  -4   -0.07    0.32
  -1   2  -4    0.21    0.33
  -1  -2  -4    0.07    0.33
  -1  -2  -4    0.05    0.30
   1   2   5  142.30   12.54
  -1   2  -5  157.77   12.43
  -1   2  -5  143.55   12.50
  -1  -2  -5  133.68   12.44
  -1  -2  -5  150.74   12.52
  -1   2  -6   19.65    2.02
  -1   2  -6   14.89    1.97
   1   2   6   14.45    2.09
  -1  -2  -6   16.73    2.08
  -1  -2  -6   19.63    2.15
   1  -2   6   18.27    2.30
  -1   2  -7   14.22    1.91
  -1  -2  -7   15.33    2.08
  -1  -2  -7   17.42    2.35
   1  -2   7   10.77    2.25
  -1   2  -8    4.03    1.34
  -1   2  -8    4.91    1.43
   1   2   8    6.45    1.94
  -1  -2  -8    6.93    1.54
  -1  -2  -8    9.29    1.75
  -1   2  -9    0.30    1.25
  -1   2  -9    2.18    1.27
  -1  -2  -9    1.30    1.17
   1  -2   9    1.71    1.73
  -1  -2  -9    3.35    1.21
  -1   2 -10   -0.44    1.19
   1   2  10    0.75    1.76
   1  -2  10    0.71    2.32
  -1  -2 -10   -0.52    1.15
  -1  -2 -10    0.78    1.16
   1   3 -10    1.97    2.01
   1  -3 -10    1.87    1.31
   1   3  -9    1.16    1.37
   1   3  -9    0.60    1.15
   1  -3  -9    0.33    1.04
  -1  -3   9    3.25    2.03
   1  -3  -9    1.32    1.16
  -1   3   8   -0.49    1.43
   1   3  -8    4.50    1.36
   1   3  -8    2.94    1.14
  -1  -3   8    4.57    1.73
   1  -3  -8    5.83    1.57
   1  -3  -8    3.06    1.17
   1   3  -7   11.41    1.67
   1   3  -7    8.15    2.52
  -1   3   7    9.73    1.66
   1  -3  -7   10.14    1.68
  -1  -3   7   10.54    2.04
   1   3  -6   37.15    3.55
   1   3  -6   38.68    3.42
  -1   3   6   30.04    3.45
  -1  -3   6   31.00    3.60
   1  -3  -6   37.39    3.53
   1  -3  -6   31.22    3.40
  -1   3   5   20.70    2.17
   1   3  -5   20.64    2.06
   1   3  -5   16.29    2.07
  -1  -3   5   18.02    2.16
   1  -3  -5   19.97    2.14
   1   3  -4   17.99    1.93
  -1   3   4   17.94    1.92
   1   3  -4   16.62    1.81
   1  -3  -4   16.21    1.84
   1  -3  -4   20.98    2.01
  -1  -3   4   21.10    2.06
  -1   3   3    0.11    0.35
   1   3  -3   -0.22    0.25
   1   3  -3   -0.15    0.23
   1  -3  -3    0.33    0.28
   1  -3  -3   -0.09    0.22
  -1   3   2   73.27    6.81
   1   3  -2   83.32    6.83
   1  -3  -2   81.99    7.03
   1  -3  -2   85.80    6.84
   1  -3  -1   14.37    1.33
   1  -3  -1   15.70    1.41
  -1  -3   0    1.54    0.31
   1   3   1    7.82    0.82
  -1  -3  -1    9.40    0.94
  -1  -3  -1   10.56    0.91
   1   3   2  100.49    8.48
  -1   3  -2   96.22    8.39
  -1   3  -2  100.61    8.50
  -1  -3  -2  109.09    8.50
  -1  -3  -2   96.29    8.51
   1   3   3    7.86    0.99
  -1   3  -3    6.49    0.92
  -1   3  -3    7.35    0.84
  -1  -3  -3    7.57    0.95
  -1  -3  -3    7.88    0.92
   1   3   4    4.07    0.77
  -1   3  -4    2.17    0.66
  -1   3  -4    1.72    0.57
  -1  -3  -4    2.85    0.62
  -1  -3  -4    3.51    0.69
   1   3   5    0.65    0.66
  -1   3  -5    0.74    0.49
  -1   3  -5    0.83    0.46
  -1  -3  -5    0.18    0.50
  -1  -3  -5    0.63    0.51
  -1   3  -6    1.12    0.74
  -1   3  -6    1.63    0.73
   1   3   6    1.11    0.82
  -1  -3  -6    1.46    0.72
   1  -3   6    2.71    0.90
  -1  -3  -6    0.34    0.63
  -1   3  -7    9.85    1.63
  -1   3  -7    7.11    1.46
   1  -3   7    7.64    1.81
  -1   3  -8    1.20    0.88
   1   3   8    1.43    1.48
   1  -3   8    2.98    1.72
  -1  -3  -8    3.26    1.13
  -1  -3  -8    1.92    1.05
   1   3   9    2.55    1.80
  -1  -3  -9    7.99    1.83
   1  -3   9    5.07    2.44
  -1  -3  -9    3.68    1.43
  -1   3 -10    1.00    2.14
   1   3  10    2.26    1.76
  -1   3 -10    0.51    1.34
  -1  -3 -10   -1.13    1.17
   1  -3  10    1.06    1.87
  -1  -3 -10    1.73    1.37
  -1   4  10    5.09    2.17
   1   4 -10    5.39    2.01
   1  -4 -10    9.70    1.93
  -1   4   9    3.62    1.65
   1   4  -9    2.35    1.65
   1   4  -9    1.85    1.28
   1  -4  -9   -0.30    1.00
  -1  -4   9    5.02    2.24
   1   4  -8   18.12    2.28
  -1   4   8   17.36    2.46
   1   4  -8   11.89    2.23
  -1  -4   8   15.06    3.02
   1  -4  -8   16.66    2.33
   1  -4  -8   13.78    2.26
  -1   4   7    3.16    1.30
   1   4  -7    2.55    0.98
   1   4  -7    3.13    1.03
   1  -4  -7    5.68    1.31
  -1  -4   7    3.58    1.75
   1  -4  -7    1.86    0.81
   1   4  -6    5.09    1.01
   1   4  -6    3.08    0.99
  -1   4   6    4.15    1.03
   1  -4  -6    2.99    1.05
   1  -4  -6    2.16    0.77
  -1   4   5   32.26    3.26
   1   4  -5   36.62    3.20
   1   4  -5   31.87    3.26
   1  -4  -5   32.76    3.28
  -1  -4   5   31.12    3.34
   1   4  -4   -0.18    0.37
   1   4  -4   -0.48    0.31
  -1   4   4   -0.71    0.43
  -1  -4   4    0.89    0.58
   1  -4  -4   -0.22    0.34
   1  -4  -4   -0.23    0.42
   1   4  -3   63.28    5.56
  -1   4   3   64.78    5.59
   1  -4  -3   67.28    5.69
   1  -4  -3   63.88    5.60
   1   4  -2   19.37    1.74
  -1   4   2   17.25    1.67
   1  -4  -2   19.90    1.74
   1  -4  -2   18.74    1.81
   1  -4  -1  191.27   15.93
   1  -4  -1  191.30   15.85
  -1  -4   0   40.15    3.57
  -1  -4   0   41.47    3.55
   1  -4   0   41.90    3.51
   1  -4   0   41.69    3.54
  -1  -4  -1   28.42    2.51
  -1   4  -2    7.26    0.73
   1   4   2    8.14    0.76
  -1  -4  -2    5.06    0.76
  -1  -4  -2    5.96    0.80
   1   4   3   17.04    1.75
  -1   4  -3   18.76    1.81
  -1   4  -3   15.96    1.64
  -1  -4  -3   16.27    1.76
  -1  -4  -3   19.71    1.75
  -1   4  -4   31.60    3.25
  -1   4  -4   43.92    3.50
  -1  -4  -4   33.25    3.33
  -1  -4  -4   38.93    3.93
  -1   4  -5   37.88    3.82
   1   4   5   40.49    3.83
  -1   4  -5   41.83    3.73
  -1  -4  -5   36.22    3.74
  -1  -4  -5   43.42    3.86
   1   4   6    8.01    1.41
  -1   4  -6   10.23    1.43
  -1  -4  -6   10.48    1.42
  -1  -4  -6    6.63    1.33
  -1   4  -7    7.53    1.61
  -1   4  -7    6.27    1.43
   1  -4   7    5.95    2.07
  -1  -4  -7    6.24    1.52
  -1  -4  -7    7.43    1.51
   1   4   8    3.88    1.50
  -1   4  -8    7.34    1.56
  -1  -4  -8    6.92    1.44
  -1  -4  -8    1.56    0.97
   1  -4   8    0.87    1.76
   1   4   9   39.68    4.46
  -1   4  -9   32.99    4.03
  -1   4  -9   33.15    4.37
  -1  -4  -9   37.06    4.94
   1   4  10    1.18    1.76
  -1   4 -10    1.38    1.61
  -1   4 -10   -1.50    1.29
   1  -4  10    2.65    2.15
  -1  -4 -10    0.31    1.33
  -1  -4 -10    1.17    1.38
   1   5 -10    5.07    2.26
   1  -5 -10    9.42    2.11
   1   5  -9    0.54    1.32
   1   5  -9   -2.12    0.98
  -1   5   9    0.97    1.85
   1  -5  -9    1.99    1.31
   1  -5  -9   -1.72    0.97
  -1  -5   9    2.28    1.74
  -1   5   8   49.25    4.70
   1   5  -8   39.88    4.45
   1  -5  -8   34.85    4.65
   1  -5  -8   45.23    4.51
   1   5  -7    7.53    1.45
  -1   5   7    4.49    1.46
   1   5  -7    5.38    1.44
   1  -5  -7    5.23    1.52
   1  -5  -7    7.63    1.57
  -1  -5   7    6.67    1.94
  -1   5   6    9.95    1.63
   1   5  -6   12.50    1.70
   1  -5  -6   13.39    1.67
  -1  -5   6   12.30    1.99
   1  -5  -6   10.31    1.54
   1   5  -5    0.29    0.46
   1   5  -5    1.51    0.58
  -1   5   5    0.43    0.85
  -1  -5   5    1.53    0.91
   1  -5  -5    0.35    0.53
   1  -5  -5    0.30    0.45
  -1   5   4    6.91    1.05
   1   5  -4    8.07    1.06
   1  -5  -4    8.11    1.07
  -1  -5   4   10.29    1.27
   1  -5  -4    8.73    1.10
   1   5  -3    2.72    0.57
   1  -5  -3    2.51    0.60
   1  -5  -3    3.60    0.58
   1  -5  -2    6.00    0.80
   1  -5  -1   12.19    1.16
   1  -5  -1   11.99    1.32
   1  -5   0    6.88    0.75
  -1  -5   0    7.13    0.81
  -1  -5   0    7.42    0.81
   1  -5   0    7.01    0.77
  -1  -5  -1   69.83    5.88
  -1  -5  -1   66.72    5.80
   1   5   2   43.39    3.67
  -1  -5  -2   42.22    3.80
  -1  -5  -2   44.53    3.90
  -1   5  -3   14.47    1.61
   1   5   3   15.80    1.60
  -1  -5  -3   15.98    1.69
  -1  -5  -3   17.64    1.65
  -1   5  -4   24.64    2.38
   1   5   4   24.18    2.48
  -1   5  -4   27.04    2.63
  -1  -5  -4   28.77    2.61
  -1  -5  -4   23.05    2.44
   1   5   5    5.68    1.15
  -1   5  -5    7.24    1.02
  -1   5  -5    5.38    1.09
  -1  -5  -5    5.72    1.02
  -1  -5  -5    6.62    1.07
   1   5   6   10.14    1.61
  -1   5  -6   11.78    1.73
  -1  -5  -6   12.61    1.73
  -1  -5  -6   10.06    1.54
  -1   5  -7    6.11    1.39
  -1   5  -7    3.86    1.25
   1  -5   7    2.85    2.29
  -1  -5  -7    6.17    1.26
  -1  -5  -7    3.90    1.23
  -1   5  -8    0.87    1.08
  -1   5  -8   -1.29    2.09
   1   5   8    2.15    1.38
  -1  -5  -8    2.06    1.06
  -1  -5  -8    1.99    0.99
   1   5   9   -0.11    1.74
  -1   5  -9    0.72    1.35
  -1   5  -9    0.19    1.20
  -1  -5  -9    0.20    1.06
  -1  -5  -9   -0.50    1.62
  -1   6   9    1.74    1.87
   1   6  -9   -0.37    1.31
   1  -6  -9    1.83    1.49
  -1  -6   9    1.50    1.89
   1  -6  -9    1.32    1.25
  -1   6   8    1.33    1.43
   1   6  -8    1.02    1.28
   1  -6  -8    0.66    1.09
   1  -6  -8    0.91    0.92
   1   6  -7    7.95    1.53
  -1   6   7    5.22    1.63
  -1  -6   7    7.56    2.11
   1  -6  -7    3.79    1.51
   1  -6  -7    5.35    1.36
   1   6  -6    4.71    1.22
  -1   6   6    5.90    1.24
   1  -6  -6    3.13    1.50
  -1  -6   6    6.20    1.51
   1  -6  -6    5.51    1.22
  -1   6   5   15.94    2.21
   1  -6  -5   17.49    1.93
   1  -6  -5   14.09    1.72
  -1  -6   5   13.93    2.03
  -1   6   4    5.71    0.89
   1   6  -4    8.57    1.04
   1  -6  -4    8.22    1.00
   1  -6  -4    5.98    1.01
  -1   6   3   55.37    4.61
   1  -6  -3   55.18    4.73
   1  -6  -3   50.85    4.83
   1  -6  -2   33.75    3.17
   1  -6  -2   35.18    3.07
  -1  -6   1   23.30    2.21
   1  -6  -1   24.75    2.25
   1  -6   0    1.77    0.65
   1  -6   0    1.46    0.44
  -1  -6   0    2.39    0.46
  -1  -6   0    1.25    0.41
  -1  -6  -1    2.61    0.50
   1  -6   1    2.98    0.48
  -1  -6  -1    1.87    0.51
  -1  -6  -2    2.18    0.54
  -1  -6  -2    2.63    0.51
  -1  -6  -3   13.11    1.40
   1   6   4    0.27    0.50
  -1   6  -4    0.62    0.42
  -1  -6  -4    1.08    0.58
  -1  -6  -4    0.13    0.38
   1   6   5   10.38    1.47
  -1   6  -5    8.02    1.33
  -1   6  -5   10.50    1.28
  -1  -6  -5    7.68    1.30
  -1  -6  -5    7.63    1.27
  -1   6  -6    7.77    1.37
   1   6   6    8.37    1.45
  -1   6  -6    7.63    1.32
  -1  -6  -6    4.68    1.20
  -1  -6  -6    6.25    1.67
   1   6   7   20.58    3.11
  -1   6  -7   23.83    2.70
  -1  -6  -7   18.14    2.46
  -1  -6  -7   20.10    2.50
   1   6   8    6.22    1.93
  -1   6  -8    7.14    1.75
  -1  -6  -8    8.72    1.68
   1   6   9    1.98    2.03
  -1   6  -9    1.94    1.26
  -1   6  -9    2.06    1.57
  -1  -6  -9    0.41    1.07
  -1   7   9    5.77    2.30
   1   7  -9    5.28    1.63
   1  -7  -9    7.84    1.93
  -1   7   8    4.64    1.61
   1   7  -8    4.65    1.44
   1  -7  -8    1.92    1.20
  -1  -7   8    5.23    2.54
  -1   7   7    2.65    1.42
   1   7  -7    2.09    1.11
   1  -7  -7    3.30    1.01
  -1  -7   7    1.55    1.72
   1  -7  -7    3.67    1.13
   1   7  -6    7.34    1.36
  -1   7   6    6.79    1.34
   1  -7  -6    6.70    1.28
   1  -7  -6    7.29    1.27
  -1  -7   6    7.92    1.72
  -1   7   5    9.07    1.18
   1  -7  -5    7.92    1.36
   1  -7  -5    7.65    1.22
  -1  -7   5    6.21    1.45
  -1   7   4    7.79    0.99
   1  -7  -4    7.68    1.16
   1  -7  -4    8.58    1.13
   1  -7  -3    2.49    0.65
   1  -7  -3    1.56    0.49
   1  -7  -2    0.28    0.32
   1  -7  -2    0.52    0.37
   1  -7  -1   49.39    4.15
  -1  -7   1   42.21    4.04
   1  -7  -1   50.22    4.05
  -1  -7   1   43.39    4.08
   1  -7   0   37.76    3.08
  -1  -7   0   32.72    3.13
   1  -7   0   32.97    3.11
  -1  -7   0   34.19    3.10
  -1  -7  -1   -0.32    0.26
   1  -7   1    0.17    0.29
   1  -7   1    0.92    0.32
  -1  -7  -1   -0.22    0.29
  -1  -7  -2    6.30    0.89
  -1  -7  -2    7.58    0.91
  -1  -7  -3    1.74    0.57
  -1  -7  -3    1.97    0.60
   1   7   4   25.68    2.49
  -1  -7  -4   24.80    2.62
  -1  -7  -4   31.87    2.81
   1   7   5    0.91    0.77
  -1   7  -5    0.20    0.64
  -1  -7  -5    0.99    0.59
  -1  -7  -5   -0.03    0.53
  -1   7  -6   13.82    1.69
   1   7   6   11.46    1.75
  -1  -7  -6   11.30    1.72
   1   7   7    4.80    1.56
  -1   7  -7    9.71    1.66
  -1  -7  -7    5.68    1.51
  -1  -7  -7    7.60    1.47
  -1   7  -8    4.53    2.31
   1   7   8   -0.30    1.29
  -1  -7  -8    0.16    1.14
  -1  -7  -8    1.84    1.13
   1   7   9   -1.43    1.36
  -1   7  -9   -0.94    1.41
  -1  -7  -9    1.33    1.15
  -1  -7  -9    0.00    1.05
  -1   8   9   -1.52    1.48
   1   8  -9   -0.31    1.60
   1  -8  -9    0.72    1.21
   1  -8  -9   -0.49    1.18
   1   8  -8    0.74    1.33
  -1   8   8   -1.82    1.49
   1  -8  -8   -0.67    0.91
   1  -8  -8   -0.52    0.88
  -1  -8   8    1.49    1.89
  -1   8   7    2.39    1.21
   1   8  -7    1.55    1.30
   1  -8  -7    1.05    0.93
   1  -8  -7   -0.18    0.97
   1   8  -6    8.54    1.54
  -1   8   6    6.78    1.31
  -1  -8   6   13.16    2.29
   1  -8  -6    7.19    1.50
   1  -8  -6    6.94    1.54
  -1   8   5   14.85    1.78
   1  -8  -5   19.43    2.11
   1  -8  -5   16.76    1.99
  -1  -8   5   21.96    2.49
   1  -8  -4    3.24    0.82
   1  -8  -4    3.56    0.96
  -1  -8   4    6.33    1.13
   1  -8  -3   13.41    1.54
   1  -8  -3   12.83    1.43
   1  -8  -2   19.75    1.92
   1  -8  -2   19.37    2.19
  -1  -8   1    8.50    1.10
   1  -8  -1    8.81    1.12
  -1  -8   1    8.37    1.06
   1  -8  -1    9.30    1.02
   1  -8   0    0.15    0.38
  -1  -8   0    0.76    0.34
   1  -8   0    0.76    0.38
  -1  -8   0    0.23    0.35
   1  -8   1   30.38    2.81
  -1  -8  -1   31.65    2.93
  -1  -8  -1   30.78    2.81
   1  -8   1   29.07    2.77
  -1  -8  -2   21.95    2.22
  -1  -8  -2   21.37    2.12
  -1  -8  -3    0.96    0.49
  -1  -8  -3    0.64    0.47
   1   8   4    0.25    0.49
  -1  -8  -4    0.24    0.41
  -1  -8  -4    0.31    0.55
   1   8   5    6.41    1.12
  -1  -8  -5    8.00    1.28
  -1  -8  -5    8.35    1.47
  -1   8  -6    9.48    1.44
   1   8   6    6.98    1.32
  -1  -8  -6    6.90    1.31
  -1  -8  -6    3.90    1.35
   1   8   7    1.22    1.18
  -1   8  -7   -0.93    0.94
  -1  -8  -7   -0.18    0.81
  -1  -8  -7   -0.15    0.81
  -1   8  -8    8.48    2.10
   1   8   8   13.14    2.26
   1  -8   8   10.24    2.74
  -1  -8  -8    8.07    1.72
   1   9  -8    3.39    1.66
   1  -9  -8    5.31    1.57
   1  -9  -7    4.00    1.33
   1  -9  -7    4.17    1.45
   1  -9  -6    0.50    0.89
   1  -9  -6    1.63    0.89
   1  -9  -5    0.87    0.71
  -1  -9   5    2.97    1.37
   1  -9  -5    0.73    0.80
   1  -9  -4    4.95    1.11
   1  -9  -4    3.74    0.81
   1  -9  -3    4.53    0.92
   1  -9  -2    8.25    1.18
   1  -9  -2    9.26    1.09
  -1  -9   2    8.25    1.12
   1  -9  -1    6.63    1.04
   1  -9  -1    7.26    0.99
  -1  -9   1    8.32    1.09
  -1  -9   1    9.97    1.11
  -1  -9   0   32.11    3.13
   1  -9   0   31.49    2.95
   1  -9   0   33.36    3.06
   1  -9   1   13.60    1.47
  -1  -9  -1   13.78    1.57
   1  -9   1   12.93    1.43
  -1  -9  -2    1.50    0.54
  -1  -9  -2    1.61    0.58
   1  -9   2    2.12    0.60
   1  -9   2    2.27    0.69
  -1  -9  -3    5.19    0.95
  -1  -9  -3    4.63    0.91
  -1  -9  -4    0.91    0.58
  -1  -9  -4    1.46    0.70
  -1  -9  -5   18.61    2.17
  -1  -9  -5   18.10    2.19
  -1  -9  -6    7.10    1.54
  -1  -9  -6   10.64    1.54
  -1  -9  -7   -1.04    1.44
  -1  -9  -7   -0.82    0.81
   1   9   8    0.59    2.16
  -1  -9  -8    1.58    1.15
  -1 -10   8    3.64    1.85
   1 -10  -8   -0.84    1.00
   1 -10  -7   -1.78    0.96
   1 -10  -7   -1.51    0.87
   1 -10  -6    1.97    1.09
   1 -10  -6    1.46    0.87
   1 -10  -5    2.14    1.03
  -1 -10   4   60.08    5.63
   1 -10  -4   54.40    5.15
   1 -10  -3    0.81    0.62
   1 -10  -3    1.11    0.53
   1 -10  -2    9.41    1.37
  -1 -10   2   10.15    1.33
  -1 -10   2   10.47    1.33
  -1 -10   1    6.35    1.01
   1 -10  -1    5.30    1.03
   1 -10  -1    7.43    0.96
  -1 -10   1    6.71    1.03
   1 -10   0    6.50    0.98
   1 -10   0    9.05    1.72
   1 -10   1    4.01    0.83
   1 -10   1    3.00    0.74
  -1 -10  -2   15.51    2.07
   1 -10   2   20.94    1.96
  -1 -10  -2   17.06    1.94
   1 -10   2   21.96    2.01
  -1 -10  -3    0.13    0.52
  -1 -10  -3   -0.04    0.53
  -1 -10  -4    0.91    0.62
  -1 -10  -4    0.89    0.70
  -1 -10  -5   -0.03    0.69
  -1 -10  -5   -0.41    0.94
  -1 -10  -6    7.95    1.67
  -1 -10  -6    8.38    1.61
  -1 -10  -7    0.94    0.95
  -1 -10  -7    0.62    0.99
   1 -11  -7    1.72    1.27
   1 -11  -7   -0.25    1.21
   1 -11  -6   -0.27    0.92
   1 -11  -6   -0.86    1.06
   1 -11  -5   12.56    1.77
   1 -11  -5    7.90    1.66
   1 -11  -4    4.49    1.19
   1 -11  -4    4.06    1.06
  -1 -11   3   11.19    1.54
   1 -11  -3   12.19    1.81
   1 -11  -3   12.05    1.50
   1 -11  -2    2.97    0.78
  -1 -11   2    4.54    0.99
   1 -11  -2    2.05    0.91
  -1 -11   2    4.86    0.88
  -1 -11   1    0.56    0.60
   1 -11  -1   -0.36    0.50
   1 -11  -1    0.97    0.50
  -1 -11   1    0.68    0.58
  -1 -11   0    2.11    0.67
  -1 -11   0    2.19    0.77
   1 -11   0    3.87    0.86
   1 -11   0    2.47    0.64
  -1 -11  -1   25.58    2.46
   1 -11   1   18.36    2.13
  -1 -11  -1   21.17    2.17
   1 -11   1   21.55    2.23
  -1 -11  -2    0.36    0.70
   1 -11   2    0.88    0.60
   1 -11   2    0.63    0.56
  -1 -11  -2   -0.28    0.56
   1 -11   3    5.97    1.19
  -1 -11  -3    8.04    1.34
   1 -11   3    4.73    1.04
  -1 -11  -3    5.77    1.17
  -1 -11  -4    0.35    0.65
  -1 -11  -4   -0.15    0.69
  -1 -11  -5    2.09    0.91
  -1 -11  -5    2.04    0.98
  -1 -11  -6    3.34    1.67
  -1 -11  -6    5.24    1.32
  -1 -11  -7    3.31    1.32
  -1 -11  -7    2.12    1.32
   1 -12  -6    2.34    1.21
   1 -12  -6    3.33    1.37
   1 -12  -5   10.02    1.75
   1 -12  -5    8.91    1.78
   1 -12  -4    1.23    0.91
   1 -12  -4    1.16    0.72
  -1 -12   4    0.82    0.82
  -1 -12   3    2.80    1.01
   1 -12  -3    2.37    0.84
   1 -12  -3    2.88    1.00
   1 -12  -2   10.66    1.34
  -1 -12   2    6.80    1.35
  -1 -12   2   10.60    1.46
   1 -12  -2    7.95    1.49
   1 -12  -1    9.31    1.55
  -1 -12   1    9.62    1.56
   1 -12  -1   10.72    1.36
  -1 -12   1    9.95    1.47
   1 -12   0    0.21    0.57
  -1 -12   0    1.93    0.89
  -1 -12   0    1.31    0.75
   1 -12   0    1.33    0.70
  -1 -12  -1    2.18    0.82
  -1 -12  -1    1.83    0.82
   1 -12   1    1.48    0.73
   1 -12   1    2.62    0.82
   1 -12   2    0.90    0.65
  -1 -12  -2   -0.09    0.75
   1 -12   2   -0.12    0.63
  -1 -12  -2    1.95    0.73
   1 -12   3    0.96    0.74
   1 -12   3    0.75    0.67
  -1 -12  -3    0.21    0.67
  -1 -12  -3    0.52    0.83
   1 -12   4    0.28    0.73
   1 -12   4    2.02    0.98
  -1 -12  -4    1.87    0.96
  -1 -12  -4    2.00    0.77
  -1 -12  -5    0.52    0.76
  -1 -12  -5   -0.20    0.87
  -1 -12  -6    6.14    1.73
  -1 -13   5    9.24    1.69
   1 -13  -5    4.09    1.64
   1 -13  -5    7.08    1.74
  -1 -13   4    2.06    1.11
  -1 -13   4    2.75    1.00
   1 -13  -4    1.30    0.96
   1 -13  -4    0.53    1.25
   1 -13  -3   -0.76    0.76
  -1 -13   3   -0.46    0.81
   1 -13  -3    1.37    0.76
  -1 -13   3    0.60    0.83
   1 -13  -2    8.02    1.72
   1 -13  -2    8.49    1.36
  -1 -13   2    8.56    1.53
  -1 -13   2    6.01    1.39
  -1 -13   1    0.18    0.85
   1 -13  -1    3.45    1.28
  -1 -13   1    1.97    1.04
   1 -13  -1    2.50    0.82
   1 -13   0    2.66    1.01
  -1 -13   0    3.30    0.94
   1 -13   0    1.87    0.84
  -1 -13  -1    9.16    1.72
  -1 -13  -1   12.56    1.78
   1 -13   1   10.89    1.83
   1 -13   1   14.64    1.70
   1 -13   2    2.13    0.90
  -1 -13  -2    0.31    0.97
   1 -13   2    0.49    0.78
  -1 -13  -2    0.16    0.91
  -1 -13  -3    0.46    0.80
   1 -13   3    0.75    0.94
  -1 -13  -3    1.35    0.85
  -1 -13  -4    7.53    1.42
   1 -13   4    6.50    1.61
  -1 -13  -4    7.41    1.59
  -1 -13  -5   -0.65    0.95
  -1 -13  -5   -1.14    0.75
   1 -14  -4   -0.47    1.18
  -1 -14   4    0.65    1.00
   1 -14  -3    4.66    1.56
  -1 -14   3    3.94    1.22
   1 -14  -3    3.72    1.11
  -1 -14   3    1.03    1.20
  -1 -14   2    1.98    1.06
   1 -14  -2    3.38    1.11
  -1 -14   2    3.17    1.15
   1 -14  -2    4.13    1.68
  -1 -14   1    5.76    1.60
   1 -14  -1    8.90    1.52
   1 -14  -1   11.64    2.04
  -1 -14   1    8.18    1.51
  -1 -14   0   -1.21    0.86
  -1 -14   0    0.67    0.81
   1 -14   0    0.63    0.79
  -1 -14  -1   -0.20    0.76
   1 -14   1   -0.02    0.99
   1 -14   1    1.86    1.01
  -1 -14  -1   -0.75    0.88
  -1 -14  -2   -0.82    0.83
   1 -14   2   -0.64    0.80
  -1 -14  -2    1.35    0.84
  -1 -14  -3   -0.85    0.91
   1 -14   3    0.70    0.99
  -1 -14  -3    1.38    0.94
   1 -14   4    1.61    1.02
  -1 -14  -4    1.29    0.85
  -1 -14  -4    3.06    1.20
  -1 -15   3   -0.64    0.95
  -1 -15   2   -0.05    0.92
   1 -15  -2    0.56    1.01
  -1 -15   2   -0.11    1.09
   1 -15  -1    0.13    1.26
  -1 -15   1    1.78    1.17
  -1 -15   1    1.63    0.90
  -1 -15   0    3.77    1.37
  -1 -15   0    6.14    1.38
   1 -15   0    3.11    1.27
   1 -15   0    6.96    1.80
  -1 -15  -1   -1.03    1.12
   1 -15   1   -1.57    0.93
  -1 -15  -1    1.11    0.84
   1 -15   2    0.23    1.02
  -1 -15  -2   -0.30    1.26
  -1 -15  -2    1.95    0.96
   2   0 -10    0.69    1.19
  -2   0  10    3.17    2.73
   2   0 -10    1.43    1.38
  -2   0   9    0.01    1.46
   2   0  -9    0.26    1.10
   2   0  -9   -0.36    1.02
  -2   0   8    8.64    1.62
   2   0  -8    6.65    1.78
   2   0  -8    7.30    1.75
   2   0  -7   -1.03    0.58
  -2   0   7    0.38    0.89
   2   0  -7   -0.19    0.70
   2   0  -6   25.20    2.61
  -2   0   6   24.19    2.61
   2   0  -6   20.54    2.46
   2   0  -5   -0.68    0.40
   2   0  -5    0.09    0.40
  -2   0   4   19.10    1.99
   2   0  -4   17.51    1.86
   2   0  -4   18.91    1.92
   2   0  -3    0.06    0.25
  -2   0   3   -0.06    0.32
   2   0  -3   -0.38    0.22
  -2   0   2  519.19   44.59
   2   0  -2  570.88   44.56
   2   0  -2  528.82   44.54
   2   0  -1    0.00    0.11
   2   0  -1    0.05    0.13
  -2   0   1    0.12    0.17
  -2   0   0   12.88    1.10
  -2   0  -1    0.06    0.14
  -2   0  -1    0.15    0.13
   2   0   2   28.29    4.39
   2   0   2   24.88    3.80
  -2   0  -3    0.02    0.25
  -2   0  -3    0.44    0.32
  -2   0  -4   95.67    8.37
  -2   0  -4   98.04    8.33
  -2   0  -5    0.20    0.49
  -2   0  -5    0.26    0.45
   2   0   6   30.14    3.21
  -2   0  -6   28.82    3.07
  -2   0  -6   29.65    2.99
  -2   0  -7   -0.39    0.80
  -2   0  -8   25.87    3.33
  -2   0  -8   33.11    3.30
  -2   0  -9    1.14    0.99
  -2   0  -9    0.11    1.37
   2   0  10   23.23    3.92
  -2   0 -10   13.63    2.84
  -2   0 -10   21.57    2.84
   2   1 -10   -0.50    1.26
   2  -1 -10    0.13    1.43
   2  -1 -10    0.98    1.40
  -2  -1  10    1.30    1.70
   2   1  -9    2.49    1.17
  -2   1   9    2.57    1.83
   2   1  -9    2.49    1.13
   2  -1  -9    1.89    1.25
  -2  -1   9    5.61    1.72
   2  -1  -9    3.90    1.50
   2   1  -8    5.93    1.47
   2   1  -8    5.53    1.52
  -2   1   8    8.08    1.74
   2  -1  -8    9.16    1.68
   2  -1  -8    4.06    1.48
  -2  -1   8    9.83    1.66
   2   1  -7    5.58    1.43
  -2   1   7    7.02    1.43
   2   1  -7    9.28    1.50
   2  -1  -7    5.66    1.28
  -2  -1   7    8.33    1.51
   2  -1  -7    6.89    1.43
   2   1  -6   13.66    1.81
   2   1  -6   12.27    1.70
  -2   1   6   16.34    1.92
   2  -1  -6   12.52    1.76
  -2  -1   6   18.12    1.98
   2  -1  -6   13.95    1.83
   2   1  -5   69.12    5.74
  -2   1   5   66.33    6.22
   2  -1  -5   58.75    5.72
  -2  -1   5   60.81    6.16
   2   1  -4    2.19    0.53
   2   1  -4    2.15    0.64
  -2  -1   4    3.86    0.72
   2  -1  -4    2.39    0.64
   2  -1  -4    2.77    0.71
  -2   1   3    1.10    0.48
   2   1  -3    1.08    0.39
   2   1  -3    1.11    0.38
  -2  -1   3    1.21    0.48
   2  -1  -3    0.57    0.36
   2   1  -2   64.71    5.59
  -2   1   2   61.21    5.61
   2   1  -2   68.33    5.64
  -2  -1   2   64.13    5.65
   2  -1  -2   67.01    5.63
   2  -1  -2   69.51    5.60
   2   1  -1  187.77   15.32
  -2   1   1  182.01   15.32
   2  -1  -1  193.39   15.34
  -2  -1   1  177.29   15.34
  -2   1   0    0.08    0.05
   2  -1   0    0.09    0.05
  -2  -1   0   -0.04    0.10
  -2   1  -1   96.84    8.06
  -2   1  -1   98.23    8.11
  -2  -1  -1   97.19    8.12
  -2  -1  -1   96.78    8.11
  -2   1  -2  161.27   14.32
  -2   1  -2  179.84   14.40
  -2  -1  -2  172.90   14.39
  -2  -1  -2  176.66   14.39
  -2   1  -3  162.31   13.57
  -2   1  -3  156.87   13.49
  -2  -1  -3  166.86   13.57
  -2  -1  -3  159.32   13.55
  -2   1  -4   17.92    1.88
  -2   1  -4   17.40    1.93
  -2  -1  -4   19.57    1.93
  -2  -1  -4   20.62    1.97
   2   1   5    9.58    1.33
  -2   1  -5    7.25    1.17
  -2   1  -5    9.64    1.22
  -2  -1  -5    7.86    1.35
  -2  -1  -5    8.22    1.24
  -2   1  -6    8.16    1.31
  -2   1  -6    6.82    1.20
   2   1   6    8.58    1.42
  -2  -1  -6    6.35    1.23
  -2  -1  -6    6.96    1.22
  -2   1  -7    9.72    1.56
  -2  -1  -7   10.90    1.66
  -2   1  -8    6.07    1.52
  -2   1  -8    6.20    1.48
   2  -1   8    3.37    1.70
  -2  -1  -8    6.49    1.63
  -2  -1  -8    9.91    1.70
  -2   1  -9    2.78    1.19
   2   1   9    4.06    2.33
  -2   1  -9    4.13    1.84
  -2  -1  -9    2.31    1.35
  -2  -1  -9    2.18    1.04
   2   1  10    2.72    2.15
  -2   1 -10    3.06    1.65
  -2   1 -10    0.18    1.94
   2  -1  10    2.11    1.94
  -2  -1 -10    1.30    1.14
  -2  -1 -10    0.86    1.29
   2   2 -10    0.80    1.33
   2   2 -10    2.36    1.61
  -2   2  10    2.02    2.28
   2  -2 -10    3.43    1.54
   2  -2 -10    0.87    1.48
  -2   2   9   14.46    2.76
   2   2  -9   12.96    2.39
   2   2  -9   11.21    2.14
   2  -2  -9   14.76    2.13
   2  -2  -9   12.16    2.31
   2   2  -8    2.77    1.12
  -2   2   8    3.59    1.28
   2   2  -8    0.51    1.03
  -2  -2   8    1.31    1.36
   2  -2  -8    1.36    1.16
   2  -2  -8    1.53    1.12
  -2   2   7   19.71    2.55
   2   2  -7   20.48    2.35
   2   2  -7   20.55    2.53
   2  -2  -7   17.18    2.43
   2  -2  -7   21.43    2.45
  -2  -2   7   18.63    2.53
   2   2  -6   36.16    3.55
   2   2  -6   36.73    3.68
  -2   2   6   38.54    3.71
  -2  -2   6   35.01    3.70
   2  -2  -6   33.55    3.61
   2  -2  -6   38.89    3.74
  -2   2   5   17.95    2.15
   2   2  -5   21.51    2.23
   2   2  -5   23.78    2.15
   2  -2  -5   15.55    2.04
  -2  -2   5   19.97    2.23
   2  -2  -5   20.22    2.18
  -2   2   4    6.57    0.95
   2   2  -4    4.74    0.91
   2   2  -4    4.92    0.81
   2  -2  -4    4.92    0.91
   2  -2  -4    6.08    0.85
  -2  -2   4    5.37    0.91
   2   2  -3   28.49    2.68
  -2   2   3   28.10    2.66
   2   2  -3   26.67    2.58
  -2  -2   3   32.61    2.94
   2  -2  -3   27.86    2.67
   2   2  -2   28.30    2.67
  -2   2   2   31.29    2.70
  -2  -2   2   30.78    2.76
   2  -2  -2   31.92    2.69
   2  -2  -2   30.11    2.75
  -2   2   1    9.61    0.91
   2   2  -1   10.43    0.95
   2  -2  -1   10.41    0.99
  -2  -2   1    8.48    0.96
   2  -2  -1   10.45    0.93
   2  -2   0  152.33   12.19
  -2  -2   0  142.75   12.23
  -2   2  -1   35.22    2.88
  -2   2  -1   33.83    2.96
  -2  -2  -1   34.92    2.98
  -2  -2  -1   33.90    3.00
  -2   2  -2   90.43    8.00
  -2   2  -2   94.08    8.09
  -2  -2  -2  100.64    8.11
  -2  -2  -2   98.86    8.14
  -2   2  -3    6.21    0.84
  -2   2  -3    6.21    0.73
  -2  -2  -3    5.95    0.79
  -2  -2  -3    5.22    0.80
   2   2   4   75.97    6.39
  -2   2  -4   75.68    6.35
  -2  -2  -4   62.60    6.25
  -2  -2  -4   73.73    6.31
   2   2   5   18.92    2.10
  -2   2  -5   17.52    1.95
  -2   2  -5   19.46    2.08
  -2  -2  -5   19.58    2.08
  -2  -2  -5   18.71    2.05
  -2   2  -6   -0.55    0.56
  -2   2  -6    0.08    0.60
   2   2   6    0.27    0.79
  -2  -2  -6   -0.01    0.59
  -2  -2  -6   -0.80    0.50
   2   2   7   -0.90    0.93
  -2   2  -7   -0.57    0.70
  -2   2  -7    0.68    0.75
   2  -2   7   -0.15    1.21
  -2  -2  -7   -1.04    0.62
  -2  -2  -7    0.29    0.72
   2   2   8    3.19    1.51
  -2   2  -8    3.47    1.29
  -2  -2  -8    7.58    1.65
  -2  -2  -8    6.21    1.40
   2  -2   8    8.35    2.49
  -2   2  -9   -0.85    1.12
   2   2   9    0.70    1.80
  -2   2  -9   -0.68    1.12
  -2  -2  -9    1.17    1.79
   2  -2   9    0.94    2.12
  -2  -2  -9   -0.35    1.10
   2   2  10   -1.06    1.81
  -2   2 -10    0.49    1.21
   2  -2  10    0.81    2.11
  -2  -2 -10   -0.49    1.08
  -2  -2 -10    1.80    1.37
  -2   3  10   11.57    2.75
   2   3 -10    7.79    2.07
  -2  -3  10    4.15    2.31
   2  -3 -10    9.17    1.94
  -2   3   9    6.88    1.78
   2   3  -9    6.80    1.71
   2   3  -9    4.91    1.66
   2  -3  -9    6.29    1.82
   2  -3  -9    7.57    1.80
  -2  -3   9    6.69    2.68
   2   3  -8    2.74    1.03
  -2   3   8    5.20    1.62
   2   3  -8    2.05    1.20
  -2  -3   8    3.68    1.47
   2  -3  -8    2.72    1.32
   2  -3  -8    2.34    1.15
  -2   3   7   29.19    3.29
   2   3  -7   32.57    3.11
   2  -3  -7   26.70    3.13
  -2  -3   7   23.00    3.37
   2   3  -6    2.92    0.85
   2   3  -6    1.93    0.73
  -2   3   6    1.85    0.85
   2  -3  -6    1.12    0.63
   2  -3  -6    1.76    0.90
   2   3  -5   16.89    2.00
   2   3  -5   19.70    1.94
  -2   3   5   20.01    2.06
  -2  -3   5   16.73    2.03
   2  -3  -5   14.37    1.87
   2  -3  -5   18.36    2.04
   2   3  -4    7.71    0.99
  -2   3   4    8.63    1.13
   2   3  -4    7.46    1.07
  -2  -3   4    8.02    1.15
   2  -3  -4    7.25    1.05
   2  -3  -4    7.75    1.04
  -2   3   3    9.80    1.06
   2   3  -3    8.71    0.99
  -2  -3   3    7.81    1.33
   2  -3  -3    9.27    1.14
   2  -3  -3    9.77    1.15
   2   3  -2   77.40    6.62
  -2   3   2   74.38    6.59
  -2  -3   2   75.59    6.67
   2  -3  -2   81.88    6.72
   2  -3  -2   82.54    6.61
  -2  -3   1  137.41   11.12
   2  -3  -1  131.43   11.11
   2  -3  -1  130.69   11.02
   2  -3   0   43.25    3.78
  -2  -3   0   46.43    3.83
  -2  -3   0   45.83    3.85
  -2  -3   0   44.35    3.77
  -2   3  -1  522.73   42.63
  -2  -3  -1  521.07   42.64
  -2  -3  -1  506.91   42.68
  -2   3  -2    0.24    0.24
  -2   3  -2    0.27    0.20
  -2  -3  -2    0.18    0.23
  -2  -3  -2    0.27    0.25
   2   3   3    1.24    0.44
  -2   3  -3    0.67    0.38
  -2  -3  -3    0.61    0.31
  -2  -3  -3    0.49    0.34
   2   3   4   -0.33    0.44
  -2   3  -4    0.34    0.41
  -2   3  -4   -0.10    0.34
  -2  -3  -4    0.33    0.44
  -2  -3  -4   -0.44    0.36
   2   3   5    4.32    0.94
  -2   3  -5    4.47    0.95
  -2   3  -5    4.17    0.83
  -2  -3  -5    4.11    0.90
  -2  -3  -5    3.24    0.85
  -2   3  -6    0.69    0.65
   2   3   6    0.15    0.79
  -2   3  -6    0.85    0.65
  -2  -3  -6    0.50    0.62
  -2  -3  -6    1.39    0.75
  -2   3  -7    2.16    0.96
   2   3   7    1.16    1.23
  -2   3  -7    2.14    0.93
  -2  -3  -7    3.27    1.22
  -2   3  -8    5.10    2.31
   2   3   8    5.75    1.45
  -2   3  -8    7.00    1.60
  -2  -3  -8    4.55    1.39
  -2  -3  -8    4.61    1.39
  -2   3  -9   28.47    4.42
  -2   3  -9   28.10    3.36
  -2  -3  -9   25.59    3.44
   2   3  10    5.36    2.42
  -2   3 -10    3.39    1.89
  -2   3 -10    6.60    2.13
  -2  -3 -10    8.67    2.09
  -2  -3 -10    5.24    1.65
   2  -3  10    3.13    2.49
   2   4 -10    2.99    1.63
   2   4 -10    1.20    1.54
  -2   4  10    4.82    1.85
   2  -4 -10    3.61    1.55
  -2   4   9    5.83    2.08
   2   4  -9    9.55    1.83
   2  -4  -9    6.18    1.83
  -2  -4   9    7.98    3.28
   2   4  -8    6.18    1.75
   2   4  -8   13.96    1.93
  -2   4   8    9.24    2.01
   2  -4  -8   10.66    2.03
   2  -4  -8   10.56    1.91
   2   4  -7   34.34    3.27
   2   4  -7   31.86    3.37
   2  -4  -7   27.05    3.23
   2  -4  -7   33.92    3.53
  -2  -4   7   23.73    3.58
   2   4  -6   17.16    2.23
  -2   4   6   17.15    2.26
   2   4  -6   23.76    2.27
  -2  -4   6   21.45    2.42
   2  -4  -6   21.62    2.38
   2  -4  -6   17.18    2.19
   2   4  -5   28.92    3.03
  -2   4   5   36.19    3.15
   2   4  -5   34.06    3.24
   2  -4  -5   26.52    2.98
  -2  -4   5   25.41    3.06
   2  -4  -5   34.48    3.16
   2   4  -4    0.35    0.37
  -2  -4   4    0.12    0.57
   2  -4  -4    0.24    0.38
   2  -4  -4   -0.71    0.37
   2   4  -3   12.01    1.22
  -2   4   3   10.65    1.21
   2  -4  -3   11.58    1.32
  -2  -4   3   12.93    1.39
   2  -4  -3   11.60    1.25
  -2   4   2   87.54    7.24
   2   4  -2   83.24    7.32
   2  -4  -2   88.01    7.40
  -2  -4   2   86.43    7.35
   2  -4  -2   87.19    7.28
   2  -4  -1   28.15    2.43
   2  -4  -1   28.41    2.52
   2  -4   0    0.39    0.20
  -2  -4   0    0.54    0.23
  -2  -4   0    0.86    0.22
  -2  -4   0    0.56    0.25
   2  -4   0    0.94    0.19
   2   4   1  155.98   12.93
  -2  -4  -1  151.27   13.10
  -2  -4  -1  161.86   13.10
   2   4   2   41.22    3.54
  -2   4  -2   38.69    3.44
  -2  -4  -2   42.60    3.63
  -2  -4  -2   39.35    3.54
  -2   4  -3   56.31    4.91
   2   4   3   55.37    4.90
  -2   4  -3   53.67    4.75
  -2  -4  -3   58.46    4.88
  -2  -4  -3   53.46    4.92
  -2   4  -4   10.67    1.30
   2   4   4   10.90    1.28
  -2   4  -4    7.21    1.05
  -2  -4  -4   10.47    1.33
  -2  -4  -4    9.18    1.13
  -2   4  -5   42.34    3.72
  -2   4  -5   37.68    3.83
   2   4   5   40.82    3.86
  -2  -4  -5   34.70    3.72
  -2  -4  -5   43.75    3.85
   2   4   6    8.06    1.41
  -2   4  -6    9.69    1.55
  -2  -4  -6    8.08    1.39
  -2  -4  -6   10.07    1.54
   2   4   7    8.86    1.63
  -2   4  -7    7.24    1.60
  -2   4  -7   12.87    1.77
  -2  -4  -7    8.53    1.57
   2  -4   7    8.98    1.96
  -2  -4  -7    6.99    1.46
   2   4   8   -0.24    1.25
  -2   4  -8    1.45    1.16
  -2   4  -8    1.85    1.07
  -2  -4  -8    1.06    0.89
   2  -4   8    0.58    1.66
  -2  -4  -8    1.19    0.98
  -2   4  -9    3.09    1.37
  -2   4  -9    3.02    1.37
  -2  -4  -9    0.96    1.34
  -2  -4  -9   -0.65    1.17
   2   5 -10    2.06    1.29
   2   5 -10    0.42    1.55
   2  -5 -10    3.55    1.53
  -2   5   9    0.57    1.32
   2   5  -9   -0.12    1.04
   2   5  -9    1.83    1.31
   2  -5  -9    1.48    1.34
   2  -5  -9   -0.09    1.11
   2   5  -8    6.54    1.56
  -2   5   8    5.22    1.93
   2  -5  -8    9.69    1.85
  -2  -5   8    4.62    2.22
   2  -5  -8    9.71    1.75
   2   5  -7    7.71    1.49
   2   5  -7    7.34    1.48
  -2   5   7    4.56    1.41
   2  -5  -7    6.85    1.53
  -2  -5   7    6.83    1.67
  -2   5   6    5.20    1.20
   2   5  -6    6.50    1.15
   2  -5  -6    5.82    1.21
   2  -5  -6    6.95    1.33
  -2  -5   6    7.71    1.49
   2   5  -5    4.35    0.88
   2  -5  -5    3.93    0.95
   2  -5  -5    4.19    1.33
  -2   5   4    3.21    0.76
   2   5  -4    3.83    0.71
   2  -5  -4    2.77    0.66
   2  -5  -4    3.09    0.70
  -2  -5   4    4.90    0.94
   2   5  -3   15.95    1.65
   2  -5  -3   16.05    1.73
   2  -5  -3   17.47    1.65
  -2  -5   3   17.10    1.75
   2  -5  -2   62.11    5.56
   2  -5  -2   65.14    5.46
  -2  -5   2   64.63    5.51
  -2  -5   1   -0.07    0.20
   2  -5  -1    0.28    0.25
   2  -5  -1    0.58    0.22
  -2  -5   0  100.94    7.81
   2  -5   0   91.47    7.85
   2  -5   0   91.52    7.89
  -2  -5   0   91.05    7.96
  -2  -5   0   94.21    7.93
  -2  -5  -1   40.48    3.58
  -2  -5  -1   42.47    3.65
   2  -5   1   39.90    3.49
   2   5   2   43.74    4.04
  -2  -5  -2   48.50    4.16
  -2  -5  -2   51.01    4.25
  -2   5  -3   24.58    2.28
   2   5   3   24.48    2.36
  -2   5  -3   25.45    2.43
  -2  -5  -3   26.28    2.40
  -2  -5  -3   25.15    2.45
  -2   5  -4    0.13    0.42
  -2   5  -4    0.87    0.49
  -2  -5  -4   -0.31    0.31
  -2  -5  -4    0.83    0.47
   2   5   5    3.04    0.90
  -2   5  -5    3.79    1.02
  -2   5  -5    4.48    0.93
  -2  -5  -5    3.71    0.97
  -2  -5  -5    4.34    0.92
  -2   5  -6  116.17    9.48
   2   5   6  100.89    9.56
  -2   5  -6  110.27    9.62
  -2  -5  -6  101.02    9.51
  -2  -5  -6  112.43    9.62
   2   5   7    0.66    0.90
  -2   5  -7   -1.29    0.89
  -2   5  -7    0.47    0.94
  -2  -5  -7    0.21    0.83
  -2  -5  -7    0.34    0.69
   2   5   8   40.45    4.11
  -2   5  -8   35.82    3.95
   2  -5   8   31.11    4.17
  -2  -5  -8   36.05    3.85
  -2  -5  -8   28.92    3.64
  -2   5  -9   -1.89    1.04
  -2   5  -9   -0.48    1.31
  -2  -5  -9   -0.27    1.08
  -2  -5  -9    0.98    1.31
   2   6  -9    1.45    1.29
  -2   6   9    3.54    2.11
   2  -6  -9   -0.36    1.25
   2  -6  -9    2.17    1.24
   2   6  -8    0.36    1.13
  -2   6   8   -1.07    1.34
   2  -6  -8   -0.51    0.76
  -2  -6   8   -0.96    1.36
   2  -6  -8   -0.17    0.94
   2   6  -7   18.51    2.25
  -2   6   7   15.79    2.38
   2  -6  -7   14.72    2.20
  -2  -6   7   16.30    2.41
   2  -6  -7   14.32    2.36
  -2   6   6   12.02    1.78
   2   6  -6   12.93    1.69
   2  -6  -6   14.25    2.23
   2  -6  -6   11.99    1.64
  -2  -6   6   12.09    1.92
   2   6  -5   31.45    2.74
  -2   6   5   26.15    2.84
  -2  -6   5   26.07    2.82
   2  -6  -5   26.67    2.80
   2  -6  -5   22.91    2.66
   2   6  -4   11.89    1.27
  -2   6   4    8.14    1.08
   2  -6  -4    9.98    1.32
  -2  -6   4    9.92    1.37
   2  -6  -4    9.55    1.19
  -2   6   3   12.14    1.17
   2  -6  -3   12.65    1.28
   2  -6  -3   10.13    1.32
  -2  -6   3   11.63    1.35
  -2  -6   2   35.77    2.97
   2  -6  -2   32.95    3.05
   2  -6  -2   30.40    3.00
   2  -6  -1    6.97    0.80
  -2  -6   1    8.18    0.77
   2  -6  -1    6.83    0.90
  -2  -6   1    7.39    0.88
  -2  -6   0   44.19    4.05
  -2  -6   0   46.05    4.03
  -2  -6   0   46.45    3.86
   2  -6   0   46.39    4.00
   2  -6   0   46.55    3.95
  -2  -6  -1   36.46    3.19
  -2  -6  -1   34.68    3.10
   2  -6   1   33.40    3.03
  -2  -6  -2   12.75    1.42
  -2  -6  -2   12.78    1.35
   2   6   3    2.90    0.70
  -2  -6  -3    2.70    0.61
  -2  -6  -3    3.24    0.70
  -2   6  -4   -0.06    0.41
   2   6   4    0.80    0.56
  -2  -6  -4    0.77    0.42
  -2  -6  -4   -0.05    0.43
  -2   6  -5    3.31    0.94
   2   6   5    3.21    0.97
  -2   6  -5    2.20    0.68
  -2  -6  -5    2.75    0.85
  -2  -6  -5    2.38    0.78
  -2   6  -6   14.45    2.05
  -2   6  -6   13.80    1.90
   2   6   6   17.59    2.10
  -2  -6  -6   13.42    1.88
  -2  -6  -6   17.66    2.10
   2   6   7   -0.60    0.99
  -2   6  -7    1.97    0.96
  -2   6  -7    0.24    0.93
  -2  -6  -7    1.16    0.86
  -2  -6  -7    1.31    0.93
  -2   6  -8    1.26    1.16
   2   6   8    2.49    1.35
  -2   6  -8    2.65    1.29
   2  -6   8    0.19    1.68
  -2  -6  -8    2.95    1.28
  -2  -6  -8    0.89    1.00
  -2   6  -9    0.66    1.52
  -2   6  -9   -1.41    1.09
  -2  -6  -9    3.37    1.18
   2  -6   9    3.93    2.23
  -2  -6  -9    1.19    1.16
  -2   7   9    3.85    1.91
   2   7  -9    1.13    1.37
   2  -7  -9    1.84    1.37
   2  -7  -8   21.67    3.58
   2  -7  -8   17.58    2.67
  -2   7   7    0.17    1.17
   2   7  -7   -0.74    0.96
   2  -7  -7    0.71    0.88
  -2  -7   7   -1.19    1.28
   2   7  -6    6.24    1.44
  -2   7   6    6.14    1.32
   2  -7  -6    5.63    1.38
  -2  -7   6    8.37    1.70
   2  -7  -6    8.02    1.44
  -2   7   5    0.33    0.65
   2   7  -5    1.75    0.71
   2  -7  -5    0.96    0.64
   2  -7  -5    1.19    0.60
  -2  -7   5    3.93    1.36
  -2   7   4    4.52    0.82
   2  -7  -4    7.31    1.04
   2  -7  -4    5.86    0.90
  -2  -7   3    2.95    0.70
   2  -7  -3    1.25    0.41
  -2  -7   2   75.46    6.15
   2  -7  -2   67.67    6.09
   2  -7  -2   70.96    6.23
  -2  -7   1    4.43    0.73
   2  -7  -1    5.78    0.78
  -2  -7   1    5.62    0.61
  -2  -7   0    0.37    0.31
   2  -7   0    0.32    0.31
  -2  -7   0    0.35    0.34
   2  -7   0    0.78    0.32
  -2  -7  -1    0.27    0.30
   2  -7   1   -0.12    0.28
  -2  -7  -1   -0.06    0.29
  -2  -7  -2    5.86    1.24
  -2  -7  -2    5.66    0.82
   2   7   3   15.81    1.46
  -2  -7  -3   13.44    1.65
  -2  -7  -3   17.54    1.78
   2   7   4    0.62    0.54
  -2  -7  -4    0.42    0.51
  -2  -7  -4    0.66    0.51
  -2   7  -5    6.82    1.17
  -2  -7  -5    8.30    1.25
  -2  -7  -5    6.73    1.20
   2   7   6    9.07    1.61
  -2   7  -6   10.53    1.57
  -2  -7  -6   12.80    1.71
  -2  -7  -6   11.75    2.22
  -2   7  -7   -1.25    0.89
  -2   7  -7   -0.20    0.93
  -2  -7  -7   -1.83    0.67
  -2  -7  -7   -0.80    0.74
  -2   7  -8   -1.09    0.96
  -2   7  -8    2.31    1.30
   2   7   8    0.78    1.52
  -2  -7  -8    0.45    1.02
   2  -7   8   -0.37    1.70
  -2  -7  -8    0.62    0.89
  -2   7  -9   -1.27    1.53
   2   7   9    1.52    1.58
  -2  -7  -9   -0.27    1.07
  -2  -7  -9    0.43    1.02
   2  -7   9    3.83    2.34
   2   8  -9    3.03    1.60
  -2   8   9    1.86    1.90
   2  -8  -9    3.89    1.67
   2   8  -8   -1.77    1.11
  -2   8   8    1.18    1.56
   2  -8  -8    0.88    0.97
   2  -8  -8    1.07    1.12
  -2   8   7   -0.35    1.06
   2  -8  -7    0.57    0.96
   2  -8  -7   -0.50    0.86
   2   8  -6    5.90    1.43
  -2   8   6    5.91    1.26
   2  -8  -6    5.89    1.39
  -2  -8   6    4.07    1.88
   2  -8  -6    5.75    1.32
  -2   8   5   12.79    1.42
   2  -8  -5   13.45    1.76
   2  -8  -5   10.66    1.50
  -2  -8   5   12.92    1.79
   2  -8  -4    0.53    0.64
  -2  -8   4    0.59    0.80
   2  -8  -4    1.50    0.62
   2  -8  -3   10.78    1.37
  -2  -8   3   11.43    1.38
   2  -8  -3   11.24    1.26
   2  -8  -2    9.18    1.05
  -2  -8   2    8.63    1.10
  -2  -8   2   10.68    1.12
   2  -8  -2    8.15    1.11
  -2  -8   1   15.89    1.75
   2  -8  -1   16.18    1.65
  -2  -8   1   18.76    1.56
   2  -8  -1   17.11    1.76
  -2  -8   1   17.01    1.77
   2  -8   0   -0.02    0.30
   2  -8   0   -0.16    0.32
  -2  -8   0   -0.01    0.27
  -2  -8   0   -0.03    0.36
  -2  -8  -1   10.19    1.24
   2  -8   1   12.09    1.22
   2  -8   1   10.98    1.15
  -2  -8  -1    9.30    1.26
  -2  -8  -2    3.13    0.72
  -2  -8  -2    3.27    0.79
  -2  -8  -3    7.45    1.11
  -2  -8  -3    5.43    0.96
   2   8   4   18.98    2.06
  -2  -8  -4   25.87    2.32
   2   8   5    6.13    1.06
  -2  -8  -5    7.07    1.20
  -2  -8  -5    7.31    1.30
   2   8   6    6.02    1.24
  -2   8  -6    6.67    1.33
  -2  -8  -6    3.44    1.10
  -2  -8  -6    4.58    1.17
   2   8   7    1.60    1.15
  -2   8  -7   -0.38    1.09
  -2  -8  -7    0.46    0.83
  -2  -8  -7   -0.54    0.78
   2   8   8   -0.15    1.52
  -2   8  -8   -1.37    1.39
  -2  -8  -8    0.49    1.07
   2   9  -8   -1.79    1.35
   2  -9  -8    1.59    1.20
   2  -9  -8    0.35    1.39
  -2  -9   8   -0.03    1.65
   2  -9  -7   -0.03    1.05
   2  -9  -7    0.34    0.96
   2  -9  -6    0.76    0.79
   2  -9  -6    0.81    0.92
   2  -9  -5    1.16    0.76
   2  -9  -5    1.37    0.71
   2  -9  -4   30.62    2.99
   2  -9  -4   29.96    3.09
  -2  -9   3    7.71    1.18
   2  -9  -3    7.88    1.13
  -2  -9   2    4.74    0.83
  -2  -9   2    5.75    0.88
   2  -9  -2    3.71    0.85
   2  -9  -2    5.61    0.78
  -2  -9   1   21.20    2.09
  -2  -9   1   20.83    2.05
   2  -9  -1   19.58    2.06
   2  -9  -1   19.68    1.94
  -2  -9   0   51.40    4.83
   2  -9   0   56.43    4.76
   2  -9   0   58.40    4.87
  -2  -9   0   51.41    4.89
   2  -9   1   24.22    2.24
  -2  -9  -1   21.71    2.25
   2  -9   1   22.50    2.18
  -2  -9  -1   23.13    2.37
  -2  -9  -2    9.44    1.13
   2  -9   2    6.65    1.01
  -2  -9  -2    8.03    1.13
  -2  -9  -3    2.09    0.83
  -2  -9  -3    1.54    0.64
  -2  -9  -4    6.55    1.16
  -2  -9  -5   16.47    2.02
  -2  -9  -5   15.93    2.37
  -2  -9  -6    6.91    1.33
  -2  -9  -6    5.13    1.32
   2   9   7   -1.02    1.57
  -2  -9  -7    1.14    1.43
  -2  -9  -7    0.56    0.84
  -2  -9  -8   -2.55    0.94
  -2  -9  -8   -1.17    0.96
   2 -10  -8    4.77    1.76
   2 -10  -8    3.69    1.62
   2 -10  -7   -0.07    1.13
   2 -10  -7    1.11    1.10
   2 -10  -6    4.61    1.37
   2 -10  -5    0.61    0.77
   2 -10  -5    1.78    0.84
  -2 -10   4   20.72    2.54
   2 -10  -4   15.36    2.14
   2 -10  -4   16.40    1.85
   2 -10  -3    0.11    0.48
   2 -10  -3    1.05    0.70
  -2 -10   3    0.03    0.57
   2 -10  -2   40.84    3.57
  -2 -10   2   36.40    3.48
  -2 -10   2   37.16    3.51
  -2 -10   2   37.87    3.52
   2 -10  -2   34.23    3.36
   2 -10  -1    3.96    0.76
  -2 -10   1    3.72    0.61
   2 -10  -1    3.48    0.86
  -2 -10   1    4.96    0.88
  -2 -10   1    3.82    0.85
  -2 -10   0    0.30    0.47
  -2 -10   0    0.20    0.46
   2 -10   0   -0.14    0.44
   2 -10   0   -0.09    0.44
   2 -10   1    9.53    1.21
  -2 -10  -1    9.17    1.32
   2 -10   1    9.99    1.15
  -2 -10  -1    9.02    1.27
   2 -10   2   10.41    1.24
  -2 -10  -2    9.24    1.43
  -2 -10  -2    8.89    1.24
   2 -10   2   10.49    1.26
   2 -10   3   -0.79    0.51
  -2 -10  -3    0.98    0.75
  -2 -10  -3    0.58    0.57
  -2 -10  -4    5.08    1.13
  -2 -10  -5    1.08    0.68
  -2 -10  -5   -0.47    0.61
  -2 -10  -6   10.11    1.78
  -2 -10  -6   10.11    1.79
  -2 -10  -7    0.66    0.88
  -2 -10  -7    0.77    0.85
   2 -11  -7    1.11    1.14
   2 -11  -7    2.65    1.39
   2 -11  -6   -0.23    0.96
   2 -11  -6   -0.13    0.99
   2 -11  -5   11.07    2.08
   2 -11  -5    8.89    1.64
  -2 -11   4    8.11    1.42
   2 -11  -4    6.65    1.64
  -2 -11   3   12.63    1.98
   2 -11  -3   13.91    1.77
   2 -11  -3   11.89    1.54
  -2 -11   2   16.53    1.80
  -2 -11   2   13.73    1.70
   2 -11  -2   13.64    1.58
   2 -11  -2   13.11    1.74
  -2 -11   1    4.59    1.02
  -2 -11   1    3.46    0.91
   2 -11  -1    5.36    0.96
   2 -11   0   -0.39    0.48
  -2 -11   0   -0.56    0.57
   2 -11   0   -0.17    0.49
  -2 -11   0    0.19    0.55
  -2 -11  -1    2.00    0.78
   2 -11   1    3.83    0.87
  -2 -11  -1    0.75    0.66
   2 -11   2    0.09    0.57
  -2 -11  -2   -0.94    0.57
   2 -11   2    0.24    0.53
  -2 -11  -2   -0.18    0.53
   2 -11   3   -1.11    0.63
  -2 -11  -3   -0.08    0.68
  -2 -11  -3   -0.10    0.61
   2 -11   3    0.54    0.57
  -2 -11  -4    0.90    0.73
  -2 -11  -4    0.57    0.70
  -2 -11  -5   12.03    1.85
  -2 -11  -5   16.13    2.00
  -2 -11  -6    2.49    1.04
  -2 -11  -6   -1.26    0.89
  -2 -11  -7    1.61    1.25
  -2 -11  -7   -0.27    0.90
   2 -12  -6    0.85    1.22
   2 -12  -6    1.53    1.41
   2 -12  -5    0.40    0.87
   2 -12  -5    0.97    1.22
   2 -12  -4    0.42    0.78
  -2 -12   4    2.34    0.96
   2 -12  -4    2.22    1.00
  -2 -12   3    0.05    0.83
   2 -12  -3   -1.05    0.81
  -2 -12   3    0.90    0.80
   2 -12  -3    1.47    0.70
  -2 -12   2    2.10    0.88
   2 -12  -2    2.48    0.99
   2 -12  -2    4.67    0.96
   2 -12  -1    0.85    0.78
  -2 -12   1    1.00    0.72
  -2 -12   1    2.20    0.88
   2 -12   0    0.94    0.64
  -2 -12   0   -0.15    0.66
   2 -12   0    0.85    0.61
  -2 -12   0    0.70    0.82
   2 -12   1    1.17    0.62
  -2 -12  -1    0.17    0.60
   2 -12   1    0.38    0.68
  -2 -12  -2   10.85    1.57
   2 -12   2   13.16    1.56
  -2 -12  -2    9.65    1.66
   2 -12   2   10.31    1.54
   2 -12   3    0.52    0.67
  -2 -12  -3    1.56    0.88
   2 -12   3    1.10    0.77
  -2 -12  -3    0.86    0.89
  -2 -12  -4   11.37    1.58
  -2 -12  -4    8.28    1.64
  -2 -12  -5   -0.01    0.76
  -2 -12  -6    1.78    0.98
  -2 -12  -6   -0.18    1.04
   2 -13  -5    1.51    1.42
   2 -13  -4    2.04    1.16
  -2 -13   4    6.01    1.45
  -2 -13   4    4.61    1.30
   2 -13  -4    5.13    1.39
  -2 -13   3    4.00    1.67
  -2 -13   3    3.53    1.15
   2 -13  -3    2.68    1.28
   2 -13  -2    3.02    0.99
   2 -13  -2    4.00    1.05
  -2 -13   1    0.14    0.80
   2 -13  -1    2.03    0.94
  -2 -13   1    1.61    0.95
   2 -13  -1    1.85    0.69
  -2 -13   0   12.19    1.73
   2 -13   0   11.81    1.78
   2 -13   0   11.41    1.56
  -2 -13   0   13.52    1.87
   2 -13   1    5.14    1.14
  -2 -13  -1    2.12    0.90
  -2 -13  -1    1.64    1.02
   2 -13   1    3.07    0.97
   2 -13   2    1.85    0.84
  -2 -13  -2    3.01    1.19
  -2 -13  -2    1.08    0.81
  -2 -13  -3   -0.77    0.70
   2 -13   3   -1.50    0.78
  -2 -13  -3    0.24    0.86
  -2 -13  -4   -1.58    1.26
  -2 -13  -4   -0.34    0.78
   2 -13   4    0.58    0.98
  -2 -13  -5    5.70    1.38
  -2 -13  -5    3.20    1.40
  -2 -14   4    4.29    1.53
   2 -14  -4    0.52    1.12
  -2 -14   4   -0.45    1.03
   2 -14  -3    2.61    1.09
  -2 -14   3   -0.86    0.84
  -2 -14   3    0.27    1.01
  -2 -14   2    2.54    1.09
   2 -14  -2    0.28    1.06
  -2 -14   2   -0.63    0.87
   2 -14  -1    2.06    1.11
  -2 -14   1   -0.33    0.85
   2 -14  -1    4.91    1.25
  -2 -14   0    0.92    0.84
   2 -14   0   -0.42    0.78
  -2 -14   0    0.47    0.92
   2 -14   0    0.72    1.06
  -2 -14  -1    0.90    0.89
  -2 -14  -1    1.42    0.90
  -2 -14  -2    1.14    1.13
   2 -14   2    2.81    1.01
  -2 -14  -2    4.14    1.16
   2 -14   3    2.97    1.15
  -2 -14  -3    1.53    1.70
  -2 -14  -3    3.39    0.98
  -2 -14  -4   12.09    1.88
  -2 -14  -4   12.54    2.07
   2 -14   4   14.22    2.05
  -2 -15   2    0.44    0.99
  -2 -15   2    0.35    0.91
   2 -15  -2    3.57    1.38
  -2 -15   1    0.23    1.07
   2 -15  -1    1.86    1.45
  -2 -15   1    0.89    0.86
  -2 -15   0    7.21    1.40
  -2 -15   0    3.50    1.28
  -2 -15  -1    0.32    0.80
  -2 -15  -1    0.94    0.99
  -2 -15  -2    1.79    0.91
  -2 -15  -2   -0.11    1.63
   3   0 -10    5.29    2.17
  -3   0  10    2.04    1.92
   3   0 -10    3.57    1.48
  -3   0   9    0.90    1.40
   3   0  -9    1.07    1.03
   3   0  -9   -0.89    0.98
   3   0  -8   27.26    3.44
   3   0  -8   30.52    3.33
   3   0  -7   -0.56    0.65
  -3   0   7   -0.31    0.83
   3   0  -6   36.66    3.43
   3   0  -6   31.09    3.39
   3   0  -5   -0.14    0.35
   3   0  -4    7.03    1.03
   3   0  -4    8.93    1.11
  -3   0   4   10.26    1.21
   3   0  -3   -0.05    0.25
   3   0  -3    0.54    0.30
  -3   0   3   -0.05    0.39
  -3   0   2  870.32   75.84
   3   0  -2 1000.00   75.82
   3   0  -2  889.41   75.80
  -3   0   1   -0.10    0.20
   3   0  -1    0.11    0.14
  -3   0   0  136.44   11.27
  -3   0  -1   -0.05    0.14
  -3   0  -1    0.10    0.15
  -3   0  -2  434.34   36.97
  -3   0  -2  461.13   37.02
  -3   0  -3   -0.30    0.24
  -3   0  -3    0.15    0.26
  -3   0  -4   96.18    8.14
  -3   0  -4   91.59    8.07
  -3   0  -5   -0.10    0.45
  -3   0  -5   -0.34    0.40
  -3   0  -6    2.32    0.88
  -3   0  -7    0.09    0.71
   3   0   7    0.30    1.12
  -3   0  -7   -0.22    0.80
  -3   0  -8    7.33    1.56
   3   0   8    5.54    2.05
  -3   0  -8    6.58    1.61
  -3   0  -9   -0.22    1.01
  -3   0  -9    1.11    0.97
  -3   0 -10    1.88    1.55
  -3   0 -10    2.27    1.44
   3   0  10   -0.13    1.95
   3   1 -10    0.73    1.17
  -3   1  10    1.27    2.05
  -3  -1  10    1.69    1.88
   3  -1 -10    2.36    1.51
   3  -1 -10   -0.12    1.35
   3   1  -9   20.09    2.54
  -3   1   9   15.45    2.83
   3   1  -9   22.38    3.00
  -3  -1   9   15.21    3.26
   3  -1  -9   20.02    2.77
   3  -1  -9   17.43    2.82
   3   1  -8    5.74    1.58
   3   1  -8    8.90    1.65
   3  -1  -8    5.75    1.51
  -3  -1   8    4.85    1.76
   3  -1  -8    3.98    1.41
   3   1  -7    4.91    1.24
   3   1  -7    6.48    1.48
  -3   1   7    6.85    1.37
   3  -1  -7    4.44    1.41
   3  -1  -7    5.64    1.36
   3   1  -6   31.12    3.13
   3   1  -6   28.15    2.98
  -3   1   6   30.18    3.11
  -3  -1   6   34.19    3.24
   3  -1  -6   27.67    3.03
   3  -1  -6   25.71    2.96
  -3   1   5   52.19    4.53
   3   1  -5   46.10    4.80
   3  -1  -5   49.46    4.51
   3  -1  -5   39.72    4.26
  -3   1   4    5.16    0.87
   3   1  -4    4.83    0.73
   3   1  -4    4.67    0.81
   3  -1  -4    4.38    0.77
  -3  -1   4    4.70    0.80
   3  -1  -4    5.15    0.79
   3   1  -3   57.02    4.93
   3   1  -3   51.56    4.86
  -3   1   3   58.74    4.97
  -3  -1   3   58.24    4.99
   3  -1  -3   58.53    5.03
   3  -1  -3   53.13    4.91
   3   1  -2   42.58    3.72
  -3   1   2   41.27    3.74
  -3  -1   2   39.82    3.76
   3  -1  -2   47.79    3.73
   3  -1  -2   42.96    3.75
   3   1  -1  319.07   27.98
  -3   1   1  348.93   27.99
   3  -1  -1  340.40   27.98
  -3  -1   1  347.42   28.02
  -3   1   0    6.34    0.62
   3  -1   0    7.18    0.62
  -3  -1   0    7.38    0.67
  -3   1  -1    5.15    0.60
  -3  -1  -1    6.02    0.62
  -3  -1  -2   21.60    4.73
  -3   1  -3   19.97    2.07
  -3   1  -3   21.02    2.01
  -3  -1  -3   22.97    2.07
  -3  -1  -3   22.39    2.10
  -3   1  -4   72.48    6.21
  -3  -1  -4   68.57    6.24
  -3  -1  -4   73.38    6.30
  -3   1  -5    3.49    0.78
  -3   1  -5    2.11    0.72
  -3  -1  -5    2.15    0.68
  -3   1  -6    7.93    1.27
   3   1   6    5.55    1.39
  -3   1  -6    9.07    1.37
  -3  -1  -6    7.73    1.18
  -3  -1  -6    7.38    1.35
  -3   1  -7    5.67    1.18
   3   1   7    6.76    1.50
  -3   1  -7    5.65    1.36
   3  -1   7    7.22    2.28
  -3  -1  -7    2.78    1.05
  -3  -1  -7    4.29    1.21
  -3   1  -8    0.73    0.82
  -3   1  -8    0.52    0.87
   3   1   8    0.44    1.21
  -3  -1  -8    2.29    1.13
   3  -1   8   -0.23    1.10
  -3  -1  -8    0.98    0.95
  -3   1  -9    4.31    1.48
  -3  -1  -9    4.75    1.91
  -3  -1  -9    3.78    1.43
  -3   1 -10    1.24    1.24
  -3   1 -10    2.23    1.90
   3   1  10    3.22    2.33
   3  -1  10   -0.07    1.90
  -3  -1 -10    0.79    1.15
  -3  -1 -10    3.25    1.47
  -3   2  10    9.28    2.99
   3   2 -10    4.25    1.87
   3   2 -10    8.94    1.97
   3  -2 -10    9.34    2.20
   3  -2 -10    5.06    1.71
  -3  -2  10   13.51    4.58
  -3   2   9    8.14    2.25
   3   2  -9    9.76    1.81
   3   2  -9    7.37    1.94
   3  -2  -9   11.13    1.83
  -3  -2   9   14.18    2.69
   3   2  -8   -0.04    0.84
   3   2  -8   -0.52    0.93
  -3   2   8    0.54    1.54
  -3  -2   8    1.76    1.22
   3  -2  -8   -0.59    0.97
   3  -2  -8    0.13    0.90
   3   2  -7    1.92    0.88
  -3   2   7    2.18    1.04
   3   2  -7    2.16    0.90
   3  -2  -7    2.55    0.96
   3  -2  -7    1.88    0.94
   3   2  -6    1.70    0.67
  -3   2   6    0.98    0.77
   3   2  -6    4.36    0.98
   3  -2  -6    4.31    1.05
   3  -2  -6    2.24    0.79
  -3   2   5   22.58    2.45
   3   2  -5   22.94    2.83
   3   2  -5   23.40    2.45
  -3  -2   5   18.39    2.46
   3  -2  -5   25.78    2.51
   3   2  -4    0.18    0.38
   3   2  -4    0.39    0.39
  -3   2   4    1.93    0.65
   3  -2  -4    0.22    0.42
  -3  -2   4    1.37    0.56
   3  -2  -4    0.33    0.41
   3   2  -3   36.18    3.34
  -3   2   3   36.04    3.38
   3   2  -3   39.24    3.44
   3  -2  -3   36.86    3.42
  -3  -2   3   36.49    3.45
   3  -2  -3   39.83    3.38
  -3   2   2    3.60    0.53
   3   2  -2    4.34    0.53
  -3  -2   2    2.70    0.57
   3  -2  -2    4.36    0.53
   3  -2  -1  450.23   35.50
   3  -2  -1  425.96   35.40
  -3  -2   1  413.82   35.50
  -3   2   0  152.98   12.53
   3  -2   0  155.77   12.54
  -3  -2   0  147.04   12.61
  -3   2  -1   69.35    5.60
  -3   2  -1   64.94    5.50
  -3  -2  -1   62.17    5.61
  -3  -2  -1   70.00    5.66
  -3   2  -2    6.44    0.67
  -3   2  -2    6.33    0.76
  -3  -2  -2    6.81    0.80
  -3  -2  -2    5.58    0.75
  -3   2  -3   12.66    1.37
  -3   2  -3   14.65    1.50
  -3  -2  -3   14.15    1.47
  -3  -2  -3   15.37    1.50
  -3   2  -4   21.07    2.04
  -3   2  -4   17.37    1.85
  -3  -2  -4   18.68    1.94
  -3   2  -5    7.07    1.14
  -3   2  -5    5.35    0.95
  -3  -2  -5    7.48    1.06
  -3  -2  -5    6.20    1.05
  -3   2  -6    2.60    0.86
   3   2   6    1.28    1.01
  -3   2  -6    4.41    0.97
  -3  -2  -6    2.74    0.94
  -3  -2  -6    2.85    0.92
   3   2   7    1.87    1.41
  -3   2  -7    3.81    1.22
  -3   2  -7    2.47    0.92
  -3  -2  -7    3.07    1.10
  -3  -2  -7    2.50    0.86
   3   2   8    6.38    1.69
  -3   2  -8    6.97    1.57
  -3  -2  -8    4.11    1.31
  -3  -2  -8    5.56    1.49
   3  -2   8    3.81    1.73
  -3   2  -9    2.40    1.91
  -3   2  -9    0.43    1.29
   3   2   9    1.16    1.68
  -3  -2  -9    3.03    1.63
  -3  -2  -9   -0.21    1.10
   3   2  10    2.79    2.24
  -3   2 -10    5.46    1.63
   3  -2  10    3.07    2.53
  -3  -2 -10    3.21    1.53
  -3   3  10    4.90    1.96
   3   3 -10    3.81    1.70
   3   3 -10    4.73    1.57
   3  -3 -10    2.95    1.86
   3   3  -9   -0.98    1.04
   3   3  -9    1.81    1.11
   3  -3  -9    1.08    1.10
   3  -3  -9    2.09    1.45
  -3   3   8   16.02    2.19
   3   3  -8   13.26    2.21
   3   3  -8   14.16    2.12
   3  -3  -8   14.41    2.12
   3  -3  -8   12.47    2.12
   3   3  -7    8.92    1.46
  -3   3   7    7.07    1.64
   3  -3  -7    7.63    1.50
  -3  -3   7    9.38    1.86
   3   3  -6   32.45    3.12
  -3   3   6   29.16    3.20
   3   3  -6   28.88    3.21
   3  -3  -6   29.89    3.18
  -3  -3   6   34.03    3.33
   3   3  -5   17.20    2.16
  -3   3   5   15.34    1.82
   3   3  -5   14.68    1.78
  -3  -3   5   12.56    1.79
   3  -3  -5   16.54    1.90
  -3   3   4   17.48    1.87
   3   3  -4   19.72    1.82
   3   3  -4   16.29    1.88
   3  -3  -4   17.33    1.81
   3  -3  -4   15.12    1.84
  -3  -3   4   18.28    1.94
  -3   3   3   11.91    1.28
   3   3  -3   11.71    1.26
  -3  -3   3   12.55    1.41
   3  -3  -3   12.37    1.28
   3  -3  -3   11.28    1.37
   3   3  -2   11.81    1.17
  -3   3   2   10.89    1.11
   3  -3  -2   12.57    1.23
  -3  -3   2   10.20    1.19
   3  -3  -2   11.51    1.11
   3  -3  -1   46.91    3.68
  -3  -3   1   38.16    3.64
  -3  -3   0  209.34   18.90
   3  -3   0  246.94   18.87
  -3   3  -1   65.50    5.53
  -3   3  -2   40.55    3.38
  -3   3  -2   37.98    3.49
  -3  -3  -2   39.01    3.54
  -3  -3  -2   41.55    3.52
  -3   3  -3   30.22    2.89
  -3   3  -3   30.66    2.77
  -3  -3  -3   30.73    2.91
  -3  -3  -3   33.75    2.90
  -3   3  -4    8.22    1.14
  -3   3  -4    8.01    1.00
  -3  -3  -4    7.39    1.07
  -3  -3  -4   10.20    1.17
   3   3   5    3.95    0.93
  -3   3  -5    4.54    0.92
  -3   3  -5    5.60    1.04
  -3  -3  -5    5.48    0.90
  -3  -3  -5    4.40    0.92
  -3   3  -6   15.59    2.18
   3   3   6   17.66    2.36
  -3   3  -6   20.90    2.16
  -3  -3  -6   18.65    2.20
  -3  -3  -6   21.46    2.26
   3   3   7   40.05    4.31
  -3   3  -7   48.21    4.21
  -3   3  -7   38.97    4.25
  -3  -3  -7   37.03    4.13
  -3  -3  -7   44.84    4.31
  -3   3  -8    0.39    1.12
  -3   3  -8    1.32    1.01
   3   3   8    2.34    1.65
  -3  -3  -8    2.07    0.89
   3  -3   8    0.62    1.34
  -3  -3  -8    2.36    0.98
  -3   3  -9    0.20    1.27
  -3   3  -9    0.45    1.19
   3   3   9    0.70    1.55
  -3  -3  -9    0.10    1.33
  -3  -3  -9    0.20    0.99
  -3   3 -10   -0.95    1.47
  -3   3 -10    1.03    1.52
  -3  -3 -10    2.50    1.40
  -3  -3 -10    0.06    1.36
   3   4 -10    5.51    1.89
   3   4 -10   11.09    2.19
  -3  -4  10    3.46    2.18
   3  -4 -10    5.31    1.86
   3   4  -9    0.21    1.33
  -3   4   9    1.49    1.36
   3   4  -9    3.28    1.26
  -3  -4   9   -0.12    1.53
   3  -4  -9    2.80    1.29
   3   4  -8    2.64    1.08
   3   4  -8    0.73    1.02
  -3   4   8    1.22    1.54
  -3  -4   8    2.31    1.62
   3  -4  -8    1.01    1.12
   3  -4  -8    2.17    1.24
   3   4  -7   10.66    1.69
   3   4  -7   11.29    1.82
  -3  -4   7   12.21    2.17
   3  -4  -7   11.96    1.83
   3  -4  -7    8.82    1.66
  -3   4   6   13.39    1.81
   3   4  -6   16.67    1.83
   3   4  -6   13.90    1.89
   3  -4  -6   12.92    1.95
  -3  -4   6   17.28    2.01
   3  -4  -6    9.89    1.66
  -3   4   5    0.42    0.60
   3   4  -5    1.17    0.58
   3  -4  -5    1.23    0.49
  -3  -4   5    1.91    0.84
   3  -4  -5    1.82    0.72
  -3   4   4    2.83    0.73
   3   4  -4    5.52    0.75
   3  -4  -4    4.05    0.95
   3  -4  -4    3.94    0.73
  -3  -4   4    3.89    0.84
   3   4  -3    3.29    0.56
  -3   4   3    2.07    0.52
   3  -4  -3    2.93    0.67
  -3   4   2   31.43    2.74
   3  -4  -2   33.35    2.90
  -3  -4   2   31.27    2.85
   3  -4  -2   30.48    2.75
   3  -4  -1   28.19    2.45
   3  -4  -1   31.49    2.58
  -3  -4   1   24.87    2.54
  -3  -4   1   30.91    2.55
   3  -4   0  116.40    9.64
   3  -4   0  113.08    9.60
  -3  -4   0  116.05    9.64
  -3  -4   0  117.62    9.75
  -3  -4   0  116.48    9.71
  -3  -4  -1    1.04    0.34
  -3  -4  -1    1.04    0.29
  -3   4  -2    1.18    0.65
  -3   4  -2    1.85    0.33
  -3   4  -3   55.87    4.89
  -3   4  -3   53.55    4.72
   3   4   3   56.19    4.90
  -3  -4  -3   56.59    4.93
  -3  -4  -3   54.51    4.86
  -3   4  -4    5.79    0.94
  -3   4  -4    8.72    1.16
   3   4   4    9.30    1.14
  -3  -4  -4    8.04    1.05
  -3  -4  -4    7.24    0.99
   3   4   5    1.15    0.68
  -3   4  -5    0.93    0.63
  -3   4  -5    1.18    0.59
  -3  -4  -5    1.16    0.55
  -3  -4  -5    1.60    0.73
  -3   4  -6    2.49    1.39
  -3   4  -6    1.90    0.87
   3   4   6    1.85    0.98
  -3  -4  -6    1.05    0.72
  -3  -4  -6    2.12    0.94
  -3   4  -7    1.60    0.87
   3   4   7    0.41    0.91
  -3   4  -7    0.44    0.80
  -3  -4  -7   -0.10    0.69
  -3  -4  -7   -0.54    0.65
  -3   4  -8    1.96    1.07
   3   4   8    2.02    1.05
  -3   4  -8   -0.19    1.26
  -3  -4  -8    1.34    0.97
  -3  -4  -8   -0.52    0.81
   3  -4   8    0.91    1.44
  -3   4  -9   13.49    2.45
  -3   4  -9   16.05    2.49
  -3  -4  -9   10.14    2.16
  -3  -4  -9   13.00    2.21
   3  -4   9   12.88    3.52
  -3   5  10    5.57    1.95
   3   5 -10    1.05    1.42
   3  -5 -10    1.58    1.55
   3  -5 -10    4.55    1.75
  -3  -5  10    2.32    2.36
   3   5  -9   -0.31    1.13
  -3  -5   9   -0.49    1.78
   3  -5  -9   -1.63    0.93
   3  -5  -9    0.29    1.06
  -3   5   8    2.27    1.28
   3   5  -8    1.40    1.08
  -3  -5   8    3.15    1.59
   3  -5  -8    2.35    1.13
   3  -5  -8    1.65    1.19
   3   5  -7   11.44    1.72
  -3   5   7    6.68    1.85
   3  -5  -7   12.55    2.08
   3  -5  -7    9.31    1.82
  -3  -5   7   13.32    1.98
  -3   5   6   12.81    1.85
   3   5  -6   16.58    1.88
  -3  -5   6   12.86    2.00
   3  -5  -6   17.34    2.01
   3   5  -5    4.42    0.90
  -3   5   5    5.27    1.33
   3  -5  -5    3.54    1.00
  -3  -5   5    5.67    1.04
   3  -5  -5    4.21    0.88
   3  -5  -4    2.99    0.67
   3  -5  -4    1.25    0.62
  -3   5   3   23.92    2.29
   3   5  -3   23.93    2.26
  -3  -5   3   24.09    2.63
   3  -5  -3   23.66    2.34
   3  -5  -3   22.73    2.20
  -3  -5   2   35.63    3.14
   3  -5  -2   35.05    3.04
   3  -5  -2   33.91    3.17
   3  -5  -1    0.29    0.22
  -3  -5   1    0.65    0.30
  -3  -5   1    0.04    0.28
   3  -5  -1    0.09    0.19
  -3  -5   0    5.72    0.70
   3  -5   0    5.62    0.59
   3  -5   0    5.46    0.60
  -3  -5   0    5.67    0.69
  -3  -5   0    4.56    0.59
   3  -5   1   29.42    2.56
  -3  -5  -1   29.91    2.68
  -3  -5  -1   29.77    2.73
   3   5   2  197.66   16.74
  -3  -5  -2  201.72   16.80
  -3  -5  -2  203.73   16.89
  -3   5  -3   21.67    1.82
  -3   5  -3   17.58    1.95
   3   5   3   17.63    1.93
  -3  -5  -3   20.69    1.96
  -3   5  -4   91.63    7.80
  -3   5  -4   85.37    7.54
   3   5   4   98.48    7.77
  -3  -5  -4   77.35    7.64
  -3  -5  -4   90.92    7.78
  -3   5  -5   15.44    1.70
  -3   5  -5   15.06    1.89
   3   5   5   15.30    1.82
  -3  -5  -5   15.60    1.82
  -3  -5  -5   13.72    1.75
   3   5   6    7.44    1.32
  -3  -5  -6    9.75    2.01
  -3  -5  -6    6.01    1.21
   3   5   7    1.12    0.95
  -3   5  -7    2.34    1.14
  -3   5  -7   -0.25    0.91
  -3  -5  -7    2.37    1.06
  -3  -5  -7    0.50    0.84
  -3   5  -8    2.82    1.32
   3   5   8    0.06    1.29
  -3  -5  -8    5.41    1.35
  -3  -5  -8    3.32    1.17
  -3   5  -9   -1.02    1.43
  -3   5  -9    0.06    1.28
   3   5   9    1.16    1.55
  -3  -5  -9    2.75    1.23
  -3  -5  -9    1.32    1.13
  -3   6   9    3.06    1.95
   3   6  -9    1.74    1.30
  -3  -6   9    1.15    1.95
   3  -6  -9    1.46    1.29
   3  -6  -9   -0.58    1.13
   3   6  -8    0.94    1.07
  -3   6   8   -0.62    1.53
   3  -6  -8    0.48    0.97
  -3  -6   8    1.85    1.62
  -3   6   7   -0.78    1.11
   3   6  -7    1.08    0.93
   3  -6  -7    1.26    0.96
  -3  -6   7    3.56    1.39
   3  -6  -7    1.58    1.02
   3   6  -6    1.11    0.73
  -3   6   6    1.77    0.93
  -3  -6   6    3.43    1.39
   3  -6  -6    0.29    0.59
   3  -6  -6   -0.19    0.76
   3   6  -5    7.01    1.18
   3  -6  -5    9.51    1.39
   3   6  -4    0.68    0.53
  -3   6   4   -0.06    0.41
   3  -6  -4    2.00    0.65
  -3  -6   4    0.67    0.59
   3  -6  -4    0.14    0.37
   3  -6  -3    7.55    0.99
   3  -6  -3    9.44    1.14
  -3  -6   3   10.56    1.19
   3  -6  -2    4.02    0.57
   3  -6  -2    2.90    0.63
  -3  -6   2    4.45    0.68
   3  -6  -1   16.44    1.57
   3  -6  -1   13.67    1.46
  -3  -6   1   16.35    1.60
  -3  -6   1   18.11    1.53
  -3  -6   0   26.44    2.50
   3  -6   0   26.91    2.35
  -3  -6   0   27.22    2.47
   3  -6   0   26.97    2.39
  -3  -6   0   26.33    2.33
  -3  -6  -1    3.51    0.59
  -3  -6  -1    4.24    0.63
   3  -6   1    2.56    0.46
  -3  -6  -2    0.81    0.37
  -3  -6  -2    0.47    0.31
   3   6   3    4.01    0.69
  -3  -6  -3    4.40    0.78
   3   6   4   35.30    3.39
  -3   6  -4   41.08    3.51
  -3   6  -4   34.23    3.24
  -3  -6  -4   33.54    3.37
  -3  -6  -4   36.96    3.49
   3   6   5   17.07    1.95
  -3   6  -5   16.77    2.00
  -3   6  -5   14.89    1.72
  -3  -6  -5   15.38    1.88
  -3  -6  -5   17.63    1.99
  -3   6  -6    8.89    1.76
   3   6   6   10.20    1.62
  -3   6  -6    8.20    1.60
  -3  -6  -6    9.38    1.48
  -3   6  -7    4.59    1.47
  -3   6  -7    8.40    1.55
   3   6   7    6.47    1.50
  -3  -6  -7    4.51    1.31
  -3  -6  -7    6.53    1.45
   3   6   8    2.10    1.35
  -3   6  -8    2.26    1.40
  -3   6  -8   -0.24    0.89
  -3  -6  -8    0.44    1.12
  -3  -6  -8    0.96    0.90
  -3   6  -9    7.54    2.03
  -3   6  -9    5.80    1.96
  -3  -6  -9   11.60    2.03
  -3  -6  -9   10.25    1.99
  -3   7   9   -0.71    1.55
   3   7  -9   -0.52    1.24
   3  -7  -9    0.32    1.33
   3   7  -8    8.48    1.88
  -3   7   8    4.11    1.61
   3  -7  -8    4.56    1.47
  -3  -7   8    5.21    2.19
   3  -7  -8    3.98    1.59
  -3   7   7    1.63    1.19
   3  -7  -7    1.58    0.98
  -3  -7   7    1.85    1.51
   3  -7  -7    0.71    0.83
  -3   7   6   17.37    1.85
   3   7  -6   16.72    1.91
   3  -7  -6   12.19    1.94
   3  -7  -6   12.46    1.83
  -3  -7   6    9.58    2.13
  -3   7   5   19.18    1.97
   3   7  -5   21.41    2.11
  -3  -7   5   16.56    2.30
   3  -7  -5   17.15    2.04
   3  -7  -5   18.49    2.25
  -3   7   4   43.44    3.67
   3  -7  -4   39.38    3.90
  -3  -7   4   40.18    3.87
   3  -7  -4   41.45    3.77
   3  -7  -3    7.08    0.83
  -3  -7   3    6.02    0.91
   3  -7  -3    3.86    0.96
   3  -7  -2    5.77    0.72
  -3  -7   2    4.10    0.81
   3  -7  -2    5.74    0.78
  -3  -7   2    4.71    0.76
   3  -7  -1    4.22    0.67
  -3  -7   1    4.90    0.70
   3  -7  -1    3.39    0.57
  -3  -7   1    5.16    0.69
  -3  -7   0    7.02    0.88
   3  -7   0    6.12    0.77
  -3  -7   0    6.77    0.88
  -3  -7  -1    0.59    0.39
   3  -7   1    0.93    0.36
  -3  -7  -1    1.22    0.44
  -3  -7  -2    9.94    1.22
  -3  -7  -2    9.49    1.18
   3   7   3    3.42    0.81
  -3  -7  -3    3.40    0.77
  -3  -7  -3    4.83    0.89
   3   7   4   19.15    1.93
  -3  -7  -4   17.10    1.94
   3   7   5   29.65    2.96
  -3   7  -5   29.16    2.76
  -3  -7  -5   30.98    3.67
  -3  -7  -5   24.62    2.85
   3   7   6    6.12    1.32
  -3  -7  -6    5.68    1.35
  -3  -7  -6    4.41    1.13
   3   7   7    5.93    1.90
  -3   7  -7    4.16    1.25
  -3   7  -7    6.68    1.71
  -3  -7  -7    6.26    1.46
  -3  -7  -7    6.11    1.35
  -3   7  -8    0.90    1.31
   3   7   8    2.50    1.58
  -3   7  -8    1.80    1.32
  -3  -7  -8    0.85    0.90
  -3  -7  -8    3.31    1.47
  -3   7  -9    1.12    1.26
  -3  -7  -9    0.80    1.23
  -3  -7  -9    1.97    1.32
   3  -7   9    1.07    2.12
   3   8  -9    2.74    1.59
  -3   8   9    1.63    1.82
   3  -8  -9    0.95    1.50
  -3   8   8    4.88    1.71
   3   8  -8    0.81    1.46
   3  -8  -8    2.99    1.69
   3  -8  -8    3.11    1.47
  -3   8   7    3.51    1.33
   3   8  -7    4.65    1.33
   3  -8  -7    2.44    1.04
  -3   8   6    5.60    1.29
   3   8  -6    5.67    1.29
   3  -8  -6    1.90    1.08
  -3  -8   6    3.79    1.63
   3  -8  -6    2.28    0.93
  -3   8   5    2.37    0.82
   3  -8  -5    4.83    0.92
  -3  -8   5    4.63    1.14
   3  -8  -5    2.68    0.97
   3  -8  -4    5.38    0.95
  -3  -8   4    6.51    1.35
   3  -8  -4    6.50    1.15
   3  -8  -3    0.27    0.42
   3  -8  -3    0.26    0.34
  -3  -8   2   12.89    1.52
  -3  -8   2   14.76    1.50
   3  -8  -2   12.99    1.50
   3  -8  -2   14.76    1.42
  -3  -8   1   31.78    2.85
   3  -8  -1   31.32    2.71
  -3  -8   1   24.91    2.92
   3  -8  -1   29.09    2.78
  -3  -8   1   32.23    2.74
   3  -8   0   76.78    6.57
   3  -8   0   77.81    6.64
   3  -8   1    6.44    0.89
  -3  -8  -1    8.66    1.04
  -3  -8  -1    7.85    1.02
   3  -8   1    7.67    0.92
  -3  -8  -2    0.68    0.41
  -3  -8  -2   -0.21    0.39
  -3  -8  -3    5.83    1.04
  -3  -8  -3    3.46    0.84
   3   8   4    0.10    0.50
  -3  -8  -4    0.08    0.56
  -3  -8  -4    0.65    0.57
   3   8   5    1.15    1.03
  -3  -8  -5    0.44    0.60
  -3  -8  -5    0.90    0.70
   3   8   6    2.10    1.07
  -3  -8  -6    2.76    0.97
  -3  -8  -6    2.72    1.06
  -3   8  -7   -0.20    0.98
  -3  -8  -7   -0.21    0.78
  -3  -8  -7   -0.14    0.77
   3   8   8   -1.18    1.45
   3  -8   8    0.30    1.49
  -3  -8  -8   -0.49    0.94
  -3  -8  -8   -0.93    0.92
   3   9  -8   -0.56    1.16
   3  -9  -8    1.25    1.23
   3  -9  -7   -0.89    1.01
   3  -9  -7    1.30    1.00
   3  -9  -6    5.14    1.36
   3  -9  -6    4.00    1.32
   3  -9  -5   13.69    1.82
   3  -9  -5   14.87    1.97
  -3  -9   4    9.38    1.56
   3  -9  -4    6.85    1.36
   3  -9  -4    9.29    1.43
   3  -9  -3   27.46    2.53
  -3  -9   3   22.61    2.55
  -3  -9   3   25.01    2.51
   3  -9  -3   22.37    2.30
  -3  -9   2   11.26    1.33
   3  -9  -2   10.07    1.18
  -3  -9   2   10.22    1.33
   3  -9  -2   11.95    1.42
  -3  -9   1   24.37    2.44
  -3  -9   1   25.27    2.40
  -3  -9   1   22.90    2.24
   3  -9  -1   22.00    2.23
   3  -9  -1   28.04    2.41
  -3  -9   0    0.66    0.44
  -3  -9   0    0.00    0.45
   3  -9   1    9.07    1.14
  -3  -9  -1   10.16    1.25
   3  -9   1   11.32    1.19
  -3  -9  -1   10.54    1.30
   3  -9   2   -0.10    0.41
  -3  -9  -2    0.71    0.49
  -3  -9  -2    0.28    0.41
  -3  -9  -3   12.38    1.56
  -3  -9  -3    9.89    1.39
  -3  -9  -4    0.07    0.53
  -3  -9  -4    1.27    0.67
   3   9   5   20.85    2.46
  -3  -9  -5   20.76    2.36
  -3  -9  -5   22.24    2.45
   3   9   6    0.41    1.10
  -3  -9  -6    0.93    0.86
  -3  -9  -6   -0.73    0.59
   3   9   7    2.75    1.87
  -3  -9  -7    4.55    1.45
  -3  -9  -7    1.51    0.96
   3   9   8    0.16    1.57
  -3  -9  -8    2.51    1.17
  -3  -9  -8    0.66    1.20
   3 -10  -8   10.74    2.32
   3 -10  -7   -0.05    1.27
   3 -10  -7   -2.61    1.04
   3 -10  -6   20.46    2.58
   3 -10  -6   24.28    2.92
   3 -10  -5    2.78    1.00
   3 -10  -5    3.84    1.08
   3 -10  -4   28.99    2.93
   3 -10  -4   25.97    2.76
  -3 -10   3    1.28    0.66
   3 -10  -3   -0.13    0.53
   3 -10  -3    0.09    0.46
  -3 -10   2    8.46    1.24
  -3 -10   2    5.75    1.16
  -3 -10   2    7.27    1.16
   3 -10  -2    8.10    1.04
   3 -10  -2   10.10    1.12
  -3 -10   1    5.05    0.81
   3 -10  -1    5.45    0.94
  -3 -10   1    5.67    1.00
  -3 -10   1    7.85    1.05
   3 -10   0    8.61    1.06
   3 -10   0    7.80    1.10
  -3 -10   0   10.04    1.31
  -3 -10   0   10.82    1.30
  -3 -10  -1    9.85    1.47
  -3 -10  -1   12.84    1.45
   3 -10   1   11.01    1.23
   3 -10   1    8.70    1.27
  -3 -10  -2    0.12    0.59
   3 -10   2    0.79    0.48
   3 -10   2    1.34    0.56
  -3 -10  -2    1.82    0.63
   3 -10   3    6.47    0.99
  -3 -10  -3    8.32    1.69
  -3 -10  -3    6.20    1.20
  -3 -10  -4   15.20    1.93
  -3 -10  -5    0.90    0.73
  -3 -10  -5   -1.04    0.61
  -3 -10  -6    0.17    0.95
  -3 -10  -6    1.09    0.84
  -3 -10  -7    1.01    1.17
  -3 -10  -7   -0.14    0.99
   3 -11  -7   -0.11    1.25
   3 -11  -7    2.99    1.28
   3 -11  -6   -2.28    0.84
   3 -11  -5    1.90    0.97
   3 -11  -5    0.54    0.85
   3 -11  -4    5.85    1.11
  -3 -11   4    1.12    0.86
   3 -11  -4    3.25    0.88
   3 -11  -3    4.65    1.27
  -3 -11   3    5.28    1.24
   3 -11  -3    7.15    1.02
  -3 -11   2    0.43    0.70
  -3 -11   2    0.90    0.67
   3 -11  -2    0.22    0.52
   3 -11  -2    1.10    0.53
  -3 -11   1    6.01    1.13
   3 -11  -1    6.90    0.99
   3 -11  -1    5.84    0.98
  -3 -11   0    0.99    0.67
   3 -11   0   -0.31    0.47
  -3 -11   0    0.37    0.62
   3 -11   0   -0.45    0.60
   3 -11   1    0.79    0.59
  -3 -11  -1    1.37    0.72
   3 -11   1    1.11    0.58
   3 -11   2    0.39    0.56
  -3 -11  -2    0.29    0.61
  -3 -11  -2    0.93    0.60
   3 -11   2    1.42    0.60
  -3 -11  -3    0.57    0.82
   3 -11   3    0.15    0.58
  -3 -11  -4    0.24    0.70
  -3 -11  -4    0.22    0.66
  -3 -11  -5   10.15    1.64
  -3 -11  -5   13.31    1.79
  -3 -11  -6    0.03    1.04
  -3 -11  -6    1.41    1.00
  -3 -11  -7    8.28    1.74
  -3 -11  -7    5.11    1.47
   3 -12  -6   -0.94    1.07
  -3 -12   5    2.38    1.19
   3 -12  -5    1.56    1.17
  -3 -12   4    2.45    1.00
   3 -12  -4    4.97    1.29
   3 -12  -4    3.45    1.08
  -3 -12   3    5.97    1.26
  -3 -12   3    7.34    1.33
  -3 -12   2   -0.33    0.78
   3 -12  -2   -0.50    0.51
  -3 -12   2    0.71    0.68
   3 -12  -2    0.18    0.63
   3 -12  -1    3.41    0.96
  -3 -12   1    4.85    1.19
  -3 -12   1    2.84    1.31
  -3 -12   0    0.16    0.83
   3 -12   0    0.55    0.56
   3 -12   0   -0.71    0.56
  -3 -12  -1    5.43    1.26
   3 -12   1    5.87    1.02
  -3 -12  -2   -0.09    0.64
  -3 -12  -2    0.20    0.73
   3 -12   2    1.67    0.73
   3 -12   2    1.10    0.78
  -3 -12  -3    1.57    0.83
   3 -12   3    2.02    0.91
  -3 -12  -3    0.69    0.74
  -3 -12  -4   -1.32    0.73
  -3 -12  -4    1.18    0.84
  -3 -12  -5    1.12    0.76
  -3 -12  -5    0.48    0.91
  -3 -12  -6   -1.40    0.97
  -3 -13   5    6.44    1.86
   3 -13  -5    3.67    1.45
  -3 -13   4   19.17    2.57
  -3 -13   4   21.84    2.49
   3 -13  -4   19.85    2.49
  -3 -13   3    1.05    1.00
  -3 -13   3    2.34    0.99
   3 -13  -3    3.77    1.21
  -3 -13   2    3.35    1.19
   3 -13  -2    5.86    1.19
   3 -13  -2    6.68    1.70
  -3 -13   2    4.81    1.26
   3 -13  -1    1.26    0.89
  -3 -13   1    1.20    0.84
   3 -13  -1    1.14    0.63
  -3 -13   1    0.45    0.84
  -3 -13   0   -0.27    0.80
   3 -13   0    0.55    0.72
  -3 -13   0    0.00    0.70
   3 -13   0    0.59    0.57
   3 -13   1    1.03    0.84
  -3 -13  -1    1.67    0.84
  -3 -13  -1    2.66    1.05
   3 -13   1    2.34    0.78
  -3 -13  -2    0.19    0.76
  -3 -13  -2   -0.12    0.72
   3 -13   2   -0.36    0.65
  -3 -13  -3    1.57    0.92
   3 -13   3    1.92    1.74
  -3 -13  -3    0.52    0.88
  -3 -13  -4   -0.53    1.02
  -3 -13  -4    0.55    0.84
   3 -13   4   -0.47    0.88
  -3 -13  -5   12.36    2.06
  -3 -13  -5   10.25    1.88
  -3 -14   4    1.64    1.25
  -3 -14   4   -0.67    1.02
  -3 -14   3   -0.13    1.02
  -3 -14   3    0.96    0.96
   3 -14  -3    0.94    1.31
  -3 -14   2    3.62    1.19
   3 -14  -2    2.02    1.27
  -3 -14   2    3.29    1.06
  -3 -14   1    0.57    0.97
   3 -14  -1    2.92    1.16
  -3 -14   1    3.31    0.96
  -3 -14   0    1.57    0.93
  -3 -14   0    1.03    0.82
  -3 -14  -1   -0.18    0.83
  -3 -14  -1    0.62    0.83
  -3 -14  -2    2.27    0.90
   3 -14   2    2.41    1.27
  -3 -14  -2    3.11    1.25
  -3 -14  -3    1.81    1.22
   3 -14   3    2.32    1.11
  -3 -14  -4   -0.35    1.08
   3 -14   4    4.11    1.21
  -3 -14  -4    0.05    0.90
  -3 -15   2   -1.11    1.10
  -3 -15   2    1.20    1.06
   3 -15  -2    0.13    1.35
  -3 -15   1   -1.49    0.88
  -3 -15   1    0.44    0.87
  -3 -15   0    0.49    0.95
  -3 -15   0    0.34    0.87
  -3 -15  -1    2.11    1.61
  -3 -15  -1   -1.41    0.81
  -3 -15  -2    2.72    1.02
  -3 -15  -2   -0.22    1.07
  -4   0  10    1.23    2.08
   4   0 -10    0.19    1.19
   4   0 -10    2.67    1.71
   4   0  -9   -1.53    0.93
  -4   0   9   -0.96    1.28
   4   0  -9    0.49    1.16
   4   0  -8   24.33    2.70
  -4   0   8   15.72    2.58
   4   0  -8   20.32    2.78
   4   0  -7   -0.17    0.76
   4   0  -7   -1.29    0.69
  -4   0   7   -1.14    0.84
   4   0  -6  142.50   12.62
  -4   0   6  153.19   12.73
   4   0  -6  140.57   12.54
  -4   0   5   -0.82    0.52
   4   0  -5    0.03    0.44
   4   0  -5   -0.60    0.42
   4   0  -4    3.00    0.69
   4   0  -3    0.14    0.29
   4   0  -3   -0.24    0.25
  -4   0   3   -0.11    0.30
  -4   0   2  122.61   10.67
   4   0  -2  130.98   10.65
  -4   0   1    0.50    0.26
   4   0  -1    0.10    0.17
  -4   0   0  109.36    9.07
  -4   0  -1    0.00    0.16
  -4   0  -1   -0.36    0.16
  -4   0  -2  105.96    9.11
  -4   0  -2  105.37    8.87
  -4   0  -3   -0.09    0.27
  -4   0  -3    0.47    0.33
  -4   0  -4    4.71    0.79
  -4   0  -4    6.88    0.94
  -4   0  -5   -0.83    0.41
  -4   0  -5   -0.75    0.38
  -4   0  -6   10.11    1.49
  -4   0  -6   10.71    1.45
  -4   0  -7   -0.03    0.76
  -4   0  -7   -0.42    0.77
   4   0   8   31.42    3.98
  -4   0  -8   33.25    3.79
  -4   0  -8   37.99    3.75
  -4   0  -9    1.36    1.14
  -4   0  -9   -0.70    0.90
   4   0   9    0.83    1.86
  -4   0 -10   -0.98    1.04
  -4   0 -10   -0.13    1.29
   4   1 -10    1.32    1.34
   4  -1 -10   -0.78    1.29
   4  -1 -10    2.38    1.74
   4   1  -9    3.74    1.25
  -4   1   9    4.16    2.05
   4   1  -9    4.01    1.57
  -4  -1   9    6.57    2.05
   4  -1  -9    5.03    1.63
   4  -1  -9    7.61    1.76
  -4   1   8    8.33    1.73
   4   1  -8    8.88    1.75
   4   1  -8    4.59    1.59
   4  -1  -8    7.71    1.73
  -4  -1   8    3.70    1.56
   4  -1  -8    6.84    1.68
   4   1  -7   43.12    4.23
  -4   1   7   43.18    4.20
   4   1  -7   37.15    3.99
  -4  -1   7   47.83    4.34
   4  -1  -7   41.01    4.16
   4  -1  -7   32.13    4.10
  -4   1   6    8.10    1.35
   4   1  -6    6.17    1.16
   4   1  -6    5.78    1.24
   4  -1  -6    7.36    1.26
   4  -1  -6    6.17    1.22
  -4  -1   6    8.51    1.33
   4   1  -5    3.36    0.77
  -4   1   5    3.68    0.87
   4  -1  -5    3.53    0.87
  -4  -1   5    4.46    1.10
  -4   1   4   13.18    1.63
   4   1  -4   16.88    1.68
   4   1  -4   15.56    1.56
  -4  -1   4   16.01    1.71
   4  -1  -4   13.16    1.59
   4  -1  -4   13.91    1.59
   4   1  -3   12.71    1.31
  -4   1   3   12.76    1.35
   4   1  -3    9.73    1.26
   4  -1  -3   12.38    1.31
  -4  -1   3   13.31    1.39
   4  -1  -3   11.49    1.29
  -4   1   2  529.20   46.94
   4   1  -2  544.97   46.92
   4  -1  -2  588.80   46.95
  -4  -1   2  583.89   47.00
   4  -1  -2  595.50   46.90
   4   1  -1  289.72   24.76
  -4   1   1  298.67   24.77
   4  -1  -1  303.60   24.76
  -4  -1   1  306.21   24.80
  -4   1   0  150.66   12.82
  -4  -1   0  159.87   12.87
  -4   1  -1   -0.15    0.11
  -4   1  -1    0.00    0.18
  -4  -1  -1   -0.21    0.14
  -4  -1  -1    0.03    0.18
  -4   1  -2    0.47    0.22
  -4  -1  -2    0.40    0.22
  -4  -1  -2    1.32    0.32
  -4   1  -3   60.04    5.36
  -4   1  -3   62.12    5.46
  -4  -1  -3   66.25    5.45
  -4  -1  -3   61.86    5.46
  -4   1  -4  122.87    9.83
  -4  -1  -4  114.46    9.78
  -4  -1  -4  104.86    9.71
  -4   1  -5    6.28    1.05
  -4   1  -5    5.96    1.01
  -4  -1  -5    6.08    1.05
  -4  -1  -5    6.10    1.21
  -4   1  -6    0.17    0.65
  -4   1  -6   -0.14    0.64
  -4  -1  -6   -0.71    0.61
  -4  -1  -6   -1.13    0.49
  -4   1  -7   -0.11    0.76
   4   1   7   -1.11    0.98
  -4   1  -7   -0.99    0.81
  -4  -1  -7   -0.12    0.67
  -4  -1  -7   -1.15    0.68
   4   1   8   -0.65    1.10
  -4   1  -8    0.63    0.89
  -4   1  -8   -0.83    0.92
  -4  -1  -8    1.74    1.06
   4  -1   8    0.71    1.30
  -4  -1  -8    1.84    0.95
  -4   1  -9    3.56    1.34
  -4   1  -9    3.10    1.11
   4   1   9    3.37    2.07
  -4  -1  -9    3.56    1.34
  -4  -1  -9    5.33    1.52
   4  -1   9    1.57    2.23
  -4   1 -10    0.02    1.54
  -4   1 -10    0.17    1.21
   4   1  10    0.20    2.03
  -4  -1 -10    2.21    1.36
   4  -1  10   -2.07    1.82
  -4  -1 -10    2.15    1.33
   4   2 -10   -1.74    1.22
   4   2 -10   -0.98    1.26
   4  -2 -10    0.61    1.46
   4  -2 -10    1.01    1.26
  -4   2   9    3.86    1.74
   4   2  -9    2.03    1.35
   4   2  -9    2.62    1.22
   4  -2  -9    1.79    1.29
   4  -2  -9    1.40    1.28
   4   2  -8    0.94    1.11
  -4   2   8    0.61    1.05
   4   2  -8    2.76    1.17
  -4  -2   8    1.79    1.44
   4  -2  -8    0.64    0.94
   4  -2  -8    1.89    1.34
   4   2  -7   26.80    3.03
   4   2  -7   28.42    2.94
  -4   2   7   23.75    2.93
   4  -2  -7   22.36    3.08
   4  -2  -7   27.49    3.23
  -4  -2   7   26.14    3.03
   4   2  -6   34.70    3.52
   4   2  -6   30.64    3.40
   4  -2  -6   33.37    3.48
  -4  -2   6   35.91    3.59
   4  -2  -6   40.41    3.67
   4   2  -5   19.57    2.07
   4   2  -5   16.77    1.93
   4  -2  -5   17.12    1.96
   4  -2  -5   19.29    2.14
   4   2  -4    7.27    0.99
  -4   2   4    7.16    1.02
   4   2  -4    7.42    0.93
  -4  -2   4    7.37    1.05
   4  -2  -4    4.81    0.89
   4  -2  -4    5.91    0.97
  -4   2   3   86.23    7.64
   4   2  -3   84.14    7.61
   4  -2  -3   89.93    7.70
  -4  -2   3   89.97    7.74
   4  -2  -3   96.45    7.64
   4   2  -2   27.44    2.54
  -4   2   2   27.07    2.52
  -4  -2   2   28.88    2.61
   4  -2  -2   29.14    2.57
   4  -2  -2   28.54    2.48
  -4  -2   1    1.87    0.44
  -4  -2   1    1.95    0.36
   4  -2  -1    2.61    0.39
  -4   2   0   49.16    4.04
  -4  -2   0   47.29    4.13
   4  -2   0   49.06    4.04
  -4   2  -1  101.52    8.90
  -4   2  -1  109.51    9.01
  -4  -2  -1  110.68    9.07
  -4  -2  -1  110.67    9.04
  -4   2  -2   16.21    1.58
  -4   2  -2   20.50    1.73
  -4  -2  -2   19.00    1.73
  -4  -2  -2   16.44    1.69
  -4   2  -3    3.73    0.57
  -4   2  -3    4.73    0.71
  -4  -2  -3    3.81    0.63
  -4  -2  -3    3.88    0.63
  -4   2  -4    1.85    0.51
  -4   2  -4    2.65    0.68
  -4  -2  -4    3.05    0.74
  -4  -2  -4    2.78    0.69
  -4   2  -5   -0.61    0.43
  -4   2  -5    0.43    0.50
  -4  -2  -5   -0.78    0.40
  -4  -2  -5    0.05    0.50
  -4   2  -6    1.98    0.79
  -4   2  -6    1.57    0.91
   4   2   6    0.79    1.02
  -4  -2  -6    4.05    1.03
  -4  -2  -6    4.31    1.02
  -4   2  -7   -1.43    0.73
   4   2   7   -0.37    1.15
  -4   2  -7   -1.57    0.62
  -4  -2  -7   -0.46    1.16
  -4  -2  -7    0.81    0.78
   4   2   8   -0.91    1.06
  -4   2  -8   -0.53    0.71
   4  -2   8   -0.51    1.24
  -4  -2  -8   -0.05    0.75
  -4  -2  -8    1.39    1.02
  -4   2  -9   -0.16    1.32
  -4   2  -9    1.51    1.32
   4   2   9    3.48    1.85
   4  -2   9    0.36    1.92
  -4  -2  -9    2.18    1.21
  -4  -2  -9    3.66    1.35
   4   3 -10    0.79    1.48
   4   3 -10    9.26    1.94
   4  -3 -10    3.44    1.88
   4  -3 -10    5.44    1.76
   4   3  -9    2.96    1.16
  -4   3   9    1.31    1.24
   4   3  -9    0.51    1.32
  -4  -3   9    4.99    2.18
   4  -3  -9    4.08    1.50
   4   3  -8   37.21    4.49
   4   3  -8   49.28    4.46
  -4   3   8   41.22    5.02
  -4  -3   8   32.66    5.11
   4  -3  -8   45.50    4.61
   4  -3  -8   46.17    4.56
  -4   3   7    2.42    1.43
   4   3  -7    5.69    1.18
   4   3  -7    4.28    1.83
   4  -3  -7    2.71    1.12
  -4  -3   7    3.25    1.32
   4  -3  -7    3.95    1.36
  -4   3   6   43.68    4.33
   4   3  -6   45.58    4.20
   4   3  -6   45.50    4.34
  -4  -3   6   41.56    4.39
   4  -3  -6   48.89    4.45
   4  -3  -6   38.69    4.19
   4   3  -5   14.12    1.64
  -4   3   5   14.72    1.72
   4   3  -5   12.68    1.65
   4  -3  -5   14.39    1.80
   4  -3  -5   12.29    1.57
   4   3  -4   67.34    5.27
  -4   3   4   65.54    5.30
  -4  -3   4   50.64    5.29
   4  -3  -4   55.08    5.22
   4  -3  -4   55.98    5.33
   4   3  -3    8.29    1.01
  -4   3   3   10.02    1.07
  -4  -3   3    7.80    1.12
   4  -3  -3    9.36    1.19
   4  -3  -3   10.31    1.07
  -4   3   2   16.06    1.53
   4   3  -2   14.67    1.55
  -4  -3   2   15.65    1.61
   4  -3  -2   17.47    1.64
   4  -3  -2   17.17    1.50
   4  -3  -1   10.34    0.94
  -4  -3   1    8.28    0.94
  -4  -3   1    8.09    0.92
   4  -3   0  131.43   10.97
  -4  -3  -1    1.94    0.39
  -4  -3  -1    1.86    0.42
  -4   3  -2   31.16    2.99
  -4   3  -2   36.47    2.87
  -4  -3  -2   31.08    3.03
  -4  -3  -2   34.91    3.03
  -4   3  -3   86.88    7.60
  -4   3  -3   85.35    7.45
  -4  -3  -3   88.49    7.63
  -4  -3  -3   93.03    7.60
  -4   3  -4   12.49    1.46
  -4   3  -4   10.82    1.26
  -4  -3  -4   11.89    1.44
  -4   3  -5    4.44    0.91
  -4   3  -5    6.23    1.07
  -4  -3  -5    5.55    1.02
  -4  -3  -5    4.72    0.98
  -4   3  -6   -0.34    0.64
   4   3   6   -0.51    0.73
  -4   3  -6   -0.45    0.74
  -4  -3  -6    0.01    0.59
  -4  -3  -6    0.60    0.69
   4   3   7   11.20    2.38
  -4   3  -7   17.26    2.23
  -4   3  -7   20.51    2.16
  -4  -3  -7   17.36    2.14
  -4  -3  -7   11.46    1.95
   4   3   8    3.68    1.46
  -4   3  -8    0.75    1.17
  -4   3  -8    0.38    0.97
  -4  -3  -8    0.48    0.80
  -4  -3  -8    2.66    1.17
   4  -3   8    1.93    1.44
  -4   3  -9    4.54    1.56
  -4   3  -9    0.81    1.10
   4   3   9    6.62    2.14
  -4  -3  -9    5.33    2.05
  -4  -3  -9    2.93    1.34
   4  -3   9    2.79    1.83
   4   4 -10    2.71    1.61
  -4   4  10    2.21    1.65
   4  -4 -10    3.19    1.78
   4  -4 -10    4.40    1.87
   4   4  -9    4.36    1.58
   4   4  -9    3.35    1.86
   4  -4  -9    7.26    2.29
  -4  -4   9    7.81    2.99
   4   4  -8    3.66    1.21
   4   4  -8    1.65    1.04
  -4   4   8    6.63    1.84
  -4  -4   8    3.56    1.80
   4  -4  -8    2.73    1.36
   4  -4  -8    2.85    1.14
  -4   4   7   14.69    2.47
   4   4  -7   22.77    2.50
   4  -4  -7   23.06    2.66
   4  -4  -7   20.72    2.73
  -4   4   6    1.51    0.82
   4   4  -6    2.02    0.81
   4  -4  -6    0.30    0.65
  -4  -4   6    1.06    0.95
   4  -4  -6    0.22    0.78
  -4   4   5   25.50    2.59
   4   4  -5   25.08    2.54
  -4  -4   5   22.75    3.05
   4  -4  -5   23.31    2.55
   4  -4  -5   28.27    2.79
  -4   4   4   39.64    3.42
   4   4  -4   39.89    3.43
  -4  -4   4   34.11    3.50
   4  -4  -4   32.24    3.48
   4  -4  -4   37.14    3.40
  -4   4   3   37.31    3.52
   4   4  -3   37.33    3.55
   4  -4  -3   43.12    3.55
   4  -4  -3   41.68    3.71
  -4  -4   3   40.05    3.67
   4  -4  -2   35.52    3.13
  -4  -4   2   35.39    3.25
   4  -4  -2   37.60    3.29
  -4  -4   1    5.36    0.73
   4  -4  -1    7.38    0.76
  -4  -4   1    5.42    0.71
  -4  -4   0   41.24    3.72
   4  -4   0   44.03    3.62
  -4   4  -1   54.57    4.76
  -4  -4  -1   55.86    4.83
  -4  -4  -1   58.20    4.90
  -4   4  -2    1.37    0.68
  -4  -4  -2   -0.11    0.24
  -4  -4  -2    0.42    0.29
  -4   4  -3    7.65    0.91
  -4   4  -3    5.18    0.70
  -4  -4  -3    6.45    0.87
  -4   4  -4   63.23    5.23
  -4   4  -4   49.26    4.99
  -4  -4  -4   56.84    5.18
  -4  -4  -4   62.33    5.18
  -4   4  -5   10.02    1.52
   4   4   5   12.41    1.54
  -4   4  -5    9.79    1.33
  -4  -4  -5    9.96    1.41
  -4  -4  -5   10.03    1.33
   4   4   6   13.30    2.04
  -4   4  -6   13.54    1.95
  -4   4  -6   16.89    2.06
  -4  -4  -6   15.58    1.99
  -4  -4  -6   19.41    2.08
   4   4   7   23.14    3.13
  -4   4  -7   34.09    3.11
  -4   4  -7   30.03    3.28
  -4  -4  -7   30.82    3.23
  -4  -4  -7   23.42    3.00
  -4   4  -8   11.16    1.97
  -4   4  -8    9.58    1.95
   4   4   8    8.55    2.26
  -4  -4  -8   12.52    1.99
  -4  -4  -8   11.70    1.75
  -4   4  -9    9.72    2.19
   4   4   9   12.19    2.61
  -4   4  -9    9.88    2.34
   4  -4   9    9.50    2.97
  -4  -4  -9   14.85    2.21
   4   5 -10    6.82    1.94
  -4  -5  10    4.59    2.83
   4  -5 -10    6.05    2.30
   4  -5 -10    5.80    2.08
  -4   5   9    7.09    2.07
   4   5  -9    6.41    1.75
  -4  -5   9    2.97    2.61
   4  -5  -9    8.28    1.82
   4   5  -8   12.99    1.93
  -4   5   8   10.74    2.11
  -4  -5   8   11.26    2.85
   4  -5  -8    5.78    2.13
   4  -5  -8    8.76    1.98
   4   5  -7    1.74    1.02
  -4   5   7    2.38    1.27
   4  -5  -7    5.97    1.32
   4  -5  -7    3.00    1.02
   4   5  -6   41.19    3.87
  -4   5   6   35.66    3.86
  -4  -5   6   39.83    4.36
   4  -5  -6   37.95    3.94
   4  -5  -6   44.69    4.17
   4   5  -5    0.53    0.40
  -4   5   5   -0.35    0.67
   4  -5  -5    0.05    0.49
  -4  -5   5    1.05    0.87
   4  -5  -5   -0.06    0.61
   4   5  -4   48.41    4.20
  -4   5   4   42.34    4.08
  -4  -5   4   45.45    4.27
   4  -5  -4   54.21    4.91
   4  -5  -4   43.67    4.12
   4   5  -3    8.16    0.96
  -4   5   3    6.23    0.81
  -4  -5   3    6.54    0.98
   4  -5  -3    6.97    0.87
   4  -5  -3    5.73    0.96
   4  -5  -2   11.79    1.32
   4  -5  -1    0.28    0.19
   4  -5  -1    0.68    0.29
  -4  -5   1    0.42    0.28
  -4  -5   1    0.46    0.39
   4  -5   0   77.40    6.50
  -4  -5   0   80.21    6.65
   4  -5   0   75.27    6.45
  -4  -5   0   77.23    6.61
  -4  -5  -1   12.42    1.21
  -4  -5  -1   13.04    1.27
   4  -5   1   10.13    1.01
  -4  -5  -2    0.16    0.29
  -4  -5  -2    0.42    0.31
  -4   5  -3    2.10    0.46
   4   5   3    3.45    0.67
  -4   5  -3    2.32    0.62
  -4  -5  -3    2.29    0.63
  -4  -5  -3    2.74    0.62
  -4   5  -4  109.92    9.65
   4   5   4  116.83    9.58
  -4   5  -4  107.87    9.57
  -4  -5  -4  115.65    9.58
  -4  -5  -4  100.78    9.45
  -4   5  -5    0.42    0.72
   4   5   5    1.31    0.80
  -4  -5  -5    1.52    0.71
  -4  -5  -5    1.67    0.77
   4   5   6   34.33    4.12
  -4   5  -6   41.86    4.23
  -4   5  -6   46.80    4.04
  -4  -5  -6   46.01    4.75
   4   5   7    6.70    1.51
  -4   5  -7    7.27    1.75
  -4   5  -7    6.78    1.55
  -4  -5  -7    5.38    1.40
  -4  -5  -7    6.46    1.45
  -4   5  -8    1.81    1.30
  -4   5  -8    1.30    1.12
   4   5   8    2.86    1.50
  -4  -5  -8    2.81    0.99
  -4  -5  -8    1.36    0.91
  -4   5  -9   -3.74    1.36
  -4   5  -9    0.24    1.27
   4   5   9   -0.18    1.31
  -4  -5  -9    1.37    1.29
  -4  -5  -9    0.09    1.09
   4  -5   9   -1.47    1.73
   4   6  -9    1.93    1.38
  -4   6   9    2.54    1.93
   4  -6  -9    2.10    1.26
  -4  -6   9    4.28    2.34
   4   6  -8    1.59    1.08
  -4   6   8    1.22    1.45
   4  -6  -8    2.12    1.51
   4  -6  -8    0.53    1.04
  -4  -6   8    4.15    2.25
  -4   6   7   -0.91    0.97
   4  -6  -7    0.33    1.03
  -4  -6   7    1.06    1.20
   4  -6  -7    0.19    0.85
  -4   6   6    0.72    0.82
   4  -6  -6   -0.16    0.54
   4  -6  -6    0.99    0.77
  -4  -6   6    2.10    1.10
   4   6  -5   74.54    6.14
  -4   6   5   73.17    6.48
   4  -6  -5   64.11    6.25
   4  -6  -5   62.04    6.03
  -4  -6   5   67.41    6.55
  -4   6   4    1.91    0.58
   4   6  -4    1.31    0.53
   4  -6  -4    0.75    0.61
   4  -6  -4    2.98    0.66
   4  -6  -3   -0.14    0.32
   4  -6  -3    0.46    0.39
  -4  -6   3   -0.49    0.48
   4  -6  -2   -0.17    0.31
  -4  -6   2    0.22    0.38
  -4  -6   2   -0.09    0.31
   4  -6  -2    0.37    0.22
   4  -6  -1  123.63   10.93
  -4  -6   1  126.54   11.09
  -4  -6   1  145.03   11.05
  -4  -6   0   27.51    2.58
   4  -6   0   27.00    2.42
  -4  -6   0   31.16    2.57
   4  -6   0   25.44    2.38
  -4  -6  -1    0.63    0.36
  -4  -6  -1   -0.28    0.26
   4  -6   1    0.15    0.20
   4   6   2   14.31    1.51
  -4  -6  -2   16.73    1.61
   4   6   3    1.27    0.60
  -4  -6  -3    1.40    0.51
  -4  -6  -3    0.94    0.50
  -4   6  -4   -0.18    0.54
  -4   6  -4    0.01    0.71
   4   6   4   -0.81    0.58
  -4  -6  -4   -0.49    0.34
  -4  -6  -4    0.60    0.50
  -4   6  -5  104.56    8.67
   4   6   5   98.55    8.91
  -4   6  -5  102.51    8.94
  -4  -6  -5  103.89    8.95
  -4  -6  -5   94.94    8.84
  -4   6  -6    4.49    1.12
   4   6   6    2.42    1.02
  -4   6  -6    1.98    0.97
  -4  -6  -6    2.95    0.94
  -4  -6  -6    1.85    0.84
  -4   6  -7    0.71    0.96
  -4   6  -7   -1.00    0.94
   4   6   7    1.87    1.18
  -4  -6  -7   -0.65    0.73
  -4  -6  -7   -0.71    0.76
  -4   6  -8    1.90    1.40
   4   6   8    2.38    1.57
  -4   6  -8    3.26    1.26
  -4  -6  -8    1.85    1.57
   4   6   9    2.27    1.90
  -4   6  -9    4.35    1.61
  -4  -6  -9    3.71    1.48
  -4  -6  -9    1.92    1.20
  -4   7   9    2.73    1.86
   4   7  -9    2.52    1.44
   4  -7  -9    2.94    1.62
   4   7  -8    4.96    1.66
  -4   7   8    8.10    1.88
  -4  -7   8    9.05    2.98
   4  -7  -8    5.41    1.63
   4   7  -7    1.87    1.08
  -4   7   7    1.73    1.29
   4  -7  -7    1.01    0.85
   4  -7  -7    2.02    1.22
  -4   7   6    2.40    0.98
   4   7  -6    0.75    0.79
   4  -7  -6    0.18    0.78
  -4  -7   6    2.60    1.17
   4  -7  -6    0.40    0.64
   4   7  -5    0.70    0.61
  -4   7   5    1.14    0.67
   4  -7  -5    1.00    0.62
   4  -7  -5    0.28    0.70
   4  -7  -4    0.77    0.61
  -4  -7   4    1.18    0.76
   4  -7  -3   12.57    1.31
   4  -7  -3   12.31    1.43
   4  -7  -2    2.12    0.54
  -4  -7   2    2.79    0.64
  -4  -7   2    0.99    0.47
   4  -7  -2    1.68    0.42
   4  -7  -1   15.09    1.49
  -4  -7   1   17.02    1.58
   4  -7  -1   15.26    1.60
  -4  -7   1   17.86    1.69
  -4  -7   0    4.67    0.70
   4  -7   0    3.77    0.57
   4  -7   0    3.90    0.58
  -4  -7   0    5.35    0.74
   4  -7   1   14.29    1.40
  -4  -7  -1   17.52    1.68
  -4  -7  -1   13.64    1.59
  -4  -7  -2   11.26    1.32
   4  -7   2   11.07    1.14
  -4  -7  -2   14.08    1.46
   4   7   3   10.00    1.14
  -4  -7  -3    9.40    1.23
   4   7   4    0.01    0.58
  -4  -7  -4    0.08    0.54
  -4  -7  -4    0.73    0.48
  -4   7  -5    3.55    0.90
   4   7   5    4.04    1.13
  -4   7  -5    3.39    1.01
  -4  -7  -5    1.98    0.83
  -4  -7  -5    2.86    0.84
  -4   7  -6   -1.08    1.11
   4   7   6    0.65    0.91
  -4   7  -6   -1.55    0.71
  -4  -7  -6   -0.25    0.60
  -4  -7  -6    0.21    0.72
  -4   7  -7    0.78    1.03
  -4   7  -7   -1.14    0.92
   4   7   7    0.53    1.22
  -4  -7  -7   -0.34    0.85
  -4  -7  -7    1.75    0.83
   4   7   8    0.92    1.33
  -4   7  -8    0.70    1.26
  -4  -7  -8   -0.22    1.00
  -4  -7  -8    1.08    1.16
  -4   8   9   -1.79    1.70
   4  -8  -9    0.12    1.44
  -4   8   8   -0.57    1.74
   4   8  -8    1.11    1.32
   4  -8  -8    2.27    1.57
  -4  -8   8    2.32    1.80
  -4   8   7    7.50    1.57
   4   8  -7   11.68    1.89
   4  -8  -7    6.44    1.69
   4  -8  -7   10.19    2.01
   4   8  -6   -0.06    0.78
  -4   8   6   -1.09    0.81
   4  -8  -6    0.58    0.73
  -4  -8   6    1.04    1.24
   4  -8  -6   -0.14    0.77
   4  -8  -5    2.83    0.96
   4  -8  -5    3.20    0.89
   4  -8  -4   28.45    2.80
  -4  -8   4   26.86    2.93
   4  -8  -4   33.07    3.01
   4  -8  -3   30.11    2.90
   4  -8  -3   28.91    2.71
   4  -8  -2    8.25    1.00
  -4  -8   2   10.74    1.21
   4  -8  -2    9.53    1.13
   4  -8  -1   80.97    7.43
   4  -8  -1   84.44    7.43
  -4  -8   1   91.50    7.51
  -4  -8   1   89.18    7.35
  -4  -8   1   88.28    7.55
  -4  -8   0    3.26    0.69
   4  -8   0    2.94    0.54
   4  -8   0    1.91    0.71
  -4  -8   0    1.86    0.56
   4  -8   1    0.13    0.27
  -4  -8  -1    0.19    0.40
  -4  -8  -1    0.35    0.35
   4  -8   1    0.29    0.31
  -4  -8  -2    3.06    0.73
  -4  -8  -2    3.27    0.79
   4  -8   2    2.49    0.56
  -4  -8  -3   -0.61    0.44
  -4  -8  -3   -0.62    0.44
   4   8   4    0.01    0.55
  -4  -8  -4    0.21    0.53
  -4  -8  -4   -0.28    0.47
   4   8   5    2.33    1.01
  -4  -8  -5    2.74    0.97
  -4  -8  -5    2.23    0.88
   4   8   6    2.11    1.18
  -4  -8  -6    0.15    0.84
  -4  -8  -6    0.15    0.67
   4   8   7    2.40    1.90
  -4  -8  -7    2.89    0.95
  -4  -8  -7    0.48    1.01
   4   8   8    2.72    1.83
  -4  -8  -8   -0.77    0.97
  -4  -8  -8    0.06    0.98
   4  -9  -8    0.94    1.25
   4  -9  -8    0.87    1.41
   4  -9  -7    1.59    1.17
   4  -9  -6   -0.23    0.86
  -4  -9   6    0.87    1.22
   4  -9  -5    9.08    1.49
   4  -9  -5   13.91    2.55
   4  -9  -4    1.47    0.66
  -4  -9   4   -0.40    1.10
   4  -9  -4    2.72    0.85
   4  -9  -3    2.15    0.62
   4  -9  -3    1.33    0.48
  -4  -9   3    0.84    0.63
   4  -9  -2    2.73    0.58
  -4  -9   2    1.87    0.75
  -4  -9   2    3.19    0.76
   4  -9  -2    1.70    0.53
  -4  -9   1   16.43    1.65
  -4  -9   1   17.97    1.89
   4  -9  -1   14.41    1.62
  -4  -9   1   18.97    1.84
   4  -9  -1   18.12    1.72
  -4  -9   0    7.74    1.02
  -4  -9   0    7.90    1.05
   4  -9   0    5.79    0.88
   4  -9   0    6.09    0.85
  -4  -9  -1   21.91    2.31
  -4  -9  -1   23.29    2.39
   4  -9   1   23.89    2.18
   4  -9   1   23.00    2.16
  -4  -9  -2    0.03    0.48
  -4  -9  -2    0.80    0.56
  -4  -9  -3    7.34    1.19
  -4  -9  -3    7.62    1.23
  -4  -9  -4   10.88    1.48
  -4  -9  -4   10.30    1.52
   4   9   5    0.39    1.04
  -4  -9  -5    0.67    0.71
  -4  -9  -5   -0.94    0.56
   4   9   6    0.81    1.07
  -4  -9  -6    0.52    0.77
  -4  -9  -7    3.14    1.23
  -4  -9  -7    3.22    1.20
  -4  -9  -8   -0.04    1.15
  -4  -9  -8   -0.33    0.97
   4 -10  -8    0.18    1.20
   4 -10  -7    2.71    1.38
   4 -10  -6    0.07    0.93
   4 -10  -6    0.69    0.85
   4 -10  -5    6.59    1.33
   4 -10  -5    4.09    1.32
   4 -10  -4    0.30    0.64
  -4 -10   3    8.22    1.35
   4 -10  -3    9.09    1.15
   4 -10  -3   10.48    1.40
  -4 -10   2   10.99    1.52
  -4 -10   2   12.34    1.48
  -4 -10   2   12.34    1.62
   4 -10  -2   12.29    1.33
   4 -10  -2   11.54    1.44
   4 -10  -1    6.65    0.87
   4 -10  -1    4.95    0.84
  -4 -10   1    5.88    0.83
  -4 -10   1    6.03    1.05
  -4 -10   1    5.84    1.07
  -4 -10   0    6.05    1.04
  -4 -10   0    6.16    1.06
   4 -10   0    6.03    0.90
   4 -10   1    4.31    0.81
  -4 -10  -1    4.10    0.93
   4 -10   1    5.76    0.82
  -4 -10  -1    4.67    1.06
  -4 -10  -2    1.90    0.76
   4 -10   2    1.32    0.57
   4 -10   2    3.20    0.69
  -4 -10  -2    2.02    0.70
  -4 -10  -3   -0.32    0.56
  -4 -10  -3   -0.54    0.56
   4 -10   3   -0.74    0.48
  -4 -10  -4    7.70    1.29
  -4 -10  -4    8.84    1.47
  -4 -10  -5    0.21    0.74
  -4 -10  -5    0.93    0.83
  -4 -10  -6    7.13    1.66
  -4 -10  -6   10.34    2.14
  -4 -10  -7    3.26    1.24
  -4 -10  -7    1.40    1.07
   4 -11  -7   22.42    3.22
   4 -11  -5   17.83    2.13
   4 -11  -5   12.16    2.11
  -4 -11   4    8.45    1.44
   4 -11  -4    9.39    1.52
   4 -11  -4    8.29    1.80
   4 -11  -3    0.36    0.59
  -4 -11   3    1.79    0.77
   4 -11  -3    1.58    0.82
   4 -11  -2    4.29    0.84
   4 -11  -2    4.09    0.99
   4 -11  -1    3.36    0.71
   4 -11  -1    1.77    0.65
  -4 -11   1    2.19    0.84
  -4 -11   1    1.47    0.74
   4 -11   0   13.84    1.60
  -4 -11   0   16.61    1.83
  -4 -11   0   15.48    1.88
  -4 -11  -1   12.32    1.54
   4 -11   1   10.04    1.30
   4 -11   2    0.19    0.56
   4 -11   2    0.50    0.52
  -4 -11  -2    0.47    0.64
  -4 -11  -2    1.80    0.84
  -4 -11  -3    0.15    0.73
  -4 -11  -3   -0.91    0.62
  -4 -11  -4    2.53    0.83
  -4 -11  -4    3.46    1.16
  -4 -11  -5   -0.06    0.82
  -4 -11  -5   -0.48    0.61
  -4 -11  -6    0.21    0.84
  -4 -11  -6    1.10    1.02
  -4 -12   5    1.55    1.12
  -4 -12   4    9.05    1.52
   4 -12  -4    9.30    2.14
  -4 -12   3   29.03    3.23
   4 -12  -3   29.92    3.14
  -4 -12   3   31.46    3.11
   4 -12  -3   27.42    3.22
   4 -12  -2    8.24    1.53
   4 -12  -2   12.21    1.47
  -4 -12   2    8.14    1.68
  -4 -12   2    9.68    1.48
  -4 -12   1    3.48    1.02
   4 -12  -1    4.66    0.90
  -4 -12   1    3.14    0.99
   4 -12  -1    6.46    1.43
  -4 -12   0    0.48    0.77
   4 -12   0   -0.89    0.57
   4 -12   0    0.11    0.67
  -4 -12   0    0.22    0.57
  -4 -12  -1    0.62    0.76
   4 -12   1    0.03    0.57
  -4 -12  -1   -0.22    0.66
   4 -12   1   -0.52    0.48
  -4 -12  -2    0.57    0.65
  -4 -12  -2   -0.47    0.65
   4 -12   2   -1.02    0.56
   4 -12   3   -0.62    0.74
  -4 -12  -3    0.88    0.71
  -4 -12  -3    0.30    0.76
  -4 -12  -4    2.82    1.10
  -4 -12  -4    4.16    1.08
  -4 -12  -5    0.74    0.77
  -4 -12  -5   -0.27    0.94
  -4 -12  -6   -0.71    0.93
  -4 -12  -6   -0.38    0.84
  -4 -13   5    0.91    1.01
   4 -13  -4   11.57    2.42
  -4 -13   4   10.38    1.94
   4 -13  -3   -0.44    0.92
  -4 -13   3   -1.05    0.86
  -4 -13   3   -1.43    0.70
  -4 -13   2    0.16    0.76
   4 -13  -2    1.31    0.93
  -4 -13   2    0.11    0.87
   4 -13  -1    1.90    0.84
  -4 -13   1    5.21    1.27
  -4 -13   1    2.99    1.04
  -4 -13   0    0.45    0.78
   4 -13   0    1.07    0.78
  -4 -13   0    0.74    0.80
  -4 -13  -1    1.79    0.93
   4 -13   1    2.78    0.89
  -4 -13  -2    2.28    0.93
   4 -13   2    0.88    0.75
  -4 -13  -2    0.87    0.82
   4 -13   3    9.57    1.66
  -4 -13  -3   11.17    1.85
  -4 -13  -3    9.54    1.57
  -4 -13  -4    0.24    0.80
  -4 -13  -4   -0.05    0.89
   4 -13   4    0.61    0.93
  -4 -13  -5    7.33    1.71
  -4 -13  -5    8.85    1.72
  -4 -14   4    6.60    1.60
  -4 -14   4    1.64    1.11
   4 -14  -4    2.40    1.19
  -4 -14   3   -1.10    0.92
  -4 -14   3   -0.43    0.98
   4 -14  -3    2.70    1.42
  -4 -14   2    0.49    0.93
  -4 -14   2   -1.26    0.77
   4 -14  -2    0.50    1.10
  -4 -14   1   11.16    1.73
  -4 -14   1   11.17    1.71
  -4 -14   0    0.37    0.78
  -4 -14   0    0.03    0.96
  -4 -14  -1   -1.14    0.73
  -4 -14  -1    0.59    0.86
  -4 -14  -2   -0.10    0.75
  -4 -14  -2    0.60    1.33
  -4 -14  -3    0.91    1.14
  -4 -14  -3    2.93    0.93
  -4 -14  -4   -1.09    0.97
  -4 -14  -4    2.11    0.98
  -4 -15   2   -2.22    0.94
  -4 -15   2   -0.43    0.94
  -4 -15   1    1.36    1.35
  -4 -15   1   -1.02    0.97
  -4 -15   0   -2.11    1.22
  -4 -15   0    0.60    0.82
  -4 -15  -1   -0.89    1.02
  -4 -15  -1    2.12    1.05
  -4 -15  -2    0.66    1.18
  -4 -15  -2    1.01    1.33
   5   0 -10    0.81    1.29
  -5   0  10    2.30    2.28
   5   0  -9   -0.25    1.02
   5   0  -9    0.67    1.16
  -5   0   9   -0.34    1.16
  -5   0   8    4.80    1.48
   5   0  -8    0.74    1.07
   5   0  -8   -0.43    0.96
   5   0  -7   -0.32    0.71
  -5   0   7   -2.02    0.84
   5   0  -7   -0.76    0.76
   5   0  -6   20.91    2.29
  -5   0   6   22.81    2.43
   5   0  -6   16.24    2.24
   5   0  -5    0.03    0.49
   5   0  -5   -0.62    0.42
  -5   0   5    0.22    0.60
   5   0  -4   96.15    8.24
   5   0  -4   91.07    8.21
  -5   0   4   98.19    8.33
   5   0  -3    0.40    0.28
  -5   0   2   45.95    3.91
   5   0  -2   41.42    3.82
  -5   0   1    0.08    0.26
  -5   0   1    0.10    0.17
   5   0  -1    0.42    0.18
  -5   0   0   22.98    1.99
  -5   0  -1    0.02    0.18
  -5   0  -1    0.05    0.17
  -5   0  -2   77.10    6.50
  -5   0  -2   75.23    6.46
  -5   0  -3    0.09    0.28
  -5   0  -4   -0.17    0.41
  -5   0  -4    0.63    0.38
  -5   0  -5    0.17    0.51
  -5   0  -5   -0.61    0.46
  -5   0  -6   11.24    1.40
  -5   0  -6    7.32    1.46
  -5   0  -7   -0.81    0.67
  -5   0  -7   -0.78    0.64
  -5   0  -8   11.06    1.75
  -5   0  -8    8.15    1.81
   5   0   9    0.22    1.54
  -5   0  -9   -0.74    0.99
  -5   0  -9   -1.75    0.92
   5   1 -10    0.37    1.63
  -5   1  10    7.15    2.46
   5   1 -10    5.15    1.84
   5  -1 -10    3.70    1.72
   5  -1 -10    3.37    1.85
  -5  -1  10    1.50    1.60
   5   1  -9    4.07    1.62
  -5   1   9    3.28    1.58
   5   1  -9    4.15    1.41
   5  -1  -9    4.42    1.58
  -5  -1   9    3.67    1.93
   5  -1  -9    1.63    1.30
   5   1  -8    4.10    1.45
  -5   1   8    4.13    1.44
   5   1  -8    7.32    1.59
  -5  -1   8    7.66    1.62
   5  -1  -8    4.65    1.79
   5  -1  -8    4.31    1.38
   5   1  -7    7.81    1.35
   5   1  -7    5.27    1.37
  -5   1   7    9.47    1.49
   5  -1  -7    4.31    1.30
   5  -1  -7    6.75    1.34
  -5   1   6    8.10    1.39
   5   1  -6    7.86    1.33
   5   1  -6    6.86    1.22
  -5  -1   6    9.52    1.40
   5  -1  -6    6.51    1.26
   5  -1  -6    5.44    1.29
   5   1  -5   36.06    4.47
  -5   1   5   44.41    4.08
   5   1  -5   43.09    3.96
   5  -1  -5   37.29    3.93
  -5  -1   5   42.04    4.07
   5  -1  -5   48.23    4.09
   5   1  -4   -0.30    0.27
  -5   1   4   -0.54    0.42
   5   1  -4    0.41    0.33
   5  -1  -4   -0.34    0.37
   5  -1  -4   -0.29    0.35
  -5  -1   4   -0.14    0.39
  -5   1   3   32.28    3.10
   5   1  -3   32.80    3.08
   5  -1  -3   33.99    3.10
  -5  -1   3   36.56    3.19
   5  -1  -3   33.50    3.09
   5   1  -2   36.75    3.32
  -5   1   2   37.45    3.34
   5  -1  -2   38.66    3.34
  -5   1   1   18.22    1.69
   5   1  -1   20.75    1.79
  -5  -1   1   19.17    1.75
  -5  -1   1   20.07    1.83
   5  -1  -1   20.30    1.77
  -5   1   0    0.32    0.16
  -5  -1   0    0.80    0.22
  -5   1  -1   53.30    4.68
  -5   1  -1   55.55    4.73
  -5  -1  -1   58.65    4.76
  -5  -1  -1   55.63    4.75
  -5   1  -2   -0.18    0.35
  -5   1  -2   -0.02    0.16
  -5  -1  -2    0.24    0.23
  -5   1  -3  121.88    9.51
  -5   1  -3  101.10    9.36
  -5  -1  -3  116.33    9.46
  -5  -1  -3  106.56    9.46
  -5   1  -4   12.08    1.45
  -5   1  -4   15.74    1.60
  -5  -1  -4   12.03    1.60
  -5  -1  -4   16.36    1.59
  -5   1  -5    6.05    0.93
  -5   1  -5    5.67    1.07
  -5  -1  -5    7.35    1.04
  -5  -1  -5    5.42    1.02
  -5   1  -6    0.27    0.62
  -5   1  -6    0.15    0.67
  -5  -1  -6   -0.34    0.57
  -5  -1  -6    0.22    0.50
  -5   1  -7    0.06    0.86
  -5   1  -7    0.36    0.84
  -5  -1  -7    0.26    0.72
  -5  -1  -7   -0.95    0.74
  -5   1  -8    0.81    1.06
   5   1   8    0.68    1.62
  -5  -1  -8    1.53    0.91
  -5  -1  -8    0.20    1.03
   5  -1   8    1.34    1.23
  -5   1  -9    4.79    1.57
  -5   1  -9    8.62    1.81
   5   1   9    5.11    2.25
   5  -1   9    6.60    2.36
  -5  -1  -9    7.50    1.85
  -5  -1  -9   10.07    1.96
   5   2 -10   -0.08    1.49
   5   2 -10    2.84    1.45
   5  -2 -10    3.26    1.94
   5  -2 -10    3.05    1.31
  -5   2   9   -0.23    1.04
   5   2  -9   -0.76    1.04
   5  -2  -9   -0.06    1.12
  -5  -2   9    1.86    1.63
   5  -2  -9    1.02    1.07
  -5   2   8    8.47    1.55
   5   2  -8    5.69    1.69
   5   2  -8    7.16    1.81
   5  -2  -8    7.98    1.75
   5  -2  -8    5.05    1.52
   5   2  -7   75.53    6.66
  -5   2   7   74.72    6.97
   5   2  -7   72.91    6.85
  -5  -2   7   69.38    6.81
   5  -2  -7   64.76    6.94
   5   2  -6   99.52    8.76
  -5   2   6  100.18    8.93
   5  -2  -6  103.74    8.91
  -5  -2   6   97.53    8.93
   5  -2  -6   95.28    8.80
   5   2  -5   43.08    4.27
   5   2  -5   47.46    4.23
  -5   2   5   44.61    4.29
  -5  -2   5   41.72    4.32
   5  -2  -5   51.40    4.39
   5  -2  -5   44.03    4.24
  -5   2   4   47.59    4.13
   5   2  -4   48.64    4.07
   5  -2  -4   40.01    4.02
  -5  -2   4   44.84    4.18
   5  -2  -4   41.80    4.10
  -5   2   3    3.34    0.62
   5   2  -3    2.40    0.54
   5  -2  -3    1.40    0.49
   5  -2  -3    2.03    0.52
  -5  -2   3    3.14    0.67
  -5   2   2    0.19    0.28
   5   2  -2    0.21    0.26
   5  -2  -2    0.54    0.27
   5  -2  -2    0.63    0.20
  -5  -2   2    0.61    0.64
  -5  -2   1   36.26    3.41
  -5  -2   1   40.02    3.48
   5  -2  -1   42.63    3.43
  -5   2   0    1.85    0.34
   5  -2   0    1.30    0.22
  -5  -2   0    1.76    0.33
  -5   2  -1   23.38    1.94
  -5   2  -1   22.28    2.02
  -5  -2  -1   22.15    2.05
  -5   2  -2   60.63    5.38
  -5   2  -2   69.43    5.64
  -5  -2  -2   65.01    5.53
  -5  -2  -2   62.18    5.50
  -5   2  -3    3.90    0.66
  -5   2  -3    3.17    0.55
  -5  -2  -3    3.65    0.62
  -5  -2  -3    4.26    0.68
  -5   2  -4    2.32    0.73
  -5  -2  -4    3.34    0.75
  -5  -2  -4    4.17    0.79
  -5   2  -5    6.75    1.05
  -5   2  -5    7.05    1.28
  -5  -2  -5    8.34    1.14
  -5  -2  -5    6.32    1.13
  -5   2  -6   12.60    1.57
  -5   2  -6   13.25    1.76
  -5  -2  -6    9.61    1.53
  -5  -2  -6    9.52    1.60
  -5   2  -7    1.96    0.94
   5   2   7   -0.83    1.22
  -5   2  -7    1.20    0.81
  -5  -2  -7    0.10    0.80
   5   2   8    4.37    1.78
  -5   2  -8    5.81    1.50
  -5  -2  -8    4.33    1.34
  -5  -2  -8    8.41    1.60
   5   2   9    0.18    1.75
  -5   2  -9   -1.12    1.23
  -5   2  -9   -0.69    0.97
  -5  -2  -9   -2.02    1.04
  -5  -2  -9   -0.12    1.03
   5   3 -10    1.56    1.42
   5   3 -10    7.71    1.94
   5  -3 -10    3.99    1.80
   5  -3 -10    3.09    1.66
   5   3  -9    5.45    1.89
   5   3  -9    7.80    1.69
   5  -3  -9    3.53    2.10
  -5  -3   9    5.78    2.62
   5  -3  -9    8.69    2.06
   5   3  -8    2.39    1.01
   5   3  -8    3.63    1.28
   5  -3  -8    1.80    1.08
   5  -3  -8    2.72    1.27
   5   3  -7    0.88    0.72
   5   3  -7    1.31    0.96
  -5   3   7    0.53    1.23
   5  -3  -7    0.01    0.92
  -5  -3   7   -0.15    1.01
   5  -3  -7    1.66    1.02
  -5   3   6    6.86    1.42
   5   3  -6    8.47    1.36
   5  -3  -6    7.59    1.31
   5  -3  -6    9.78    1.57
  -5   3   5    0.11    0.57
   5   3  -5    0.46    0.55
   5  -3  -5    0.48    0.45
  -5  -3   5   -0.59    0.59
  -5   3   4    2.92    0.86
   5   3  -4    2.00    0.59
   5  -3  -4    2.29    0.66
  -5  -3   4    2.79    0.87
   5  -3  -4    2.20    0.81
  -5   3   3   30.69    2.64
   5   3  -3   25.92    2.61
   5  -3  -3   27.81    2.73
  -5  -3   3   28.12    2.73
   5  -3  -3   29.12    2.60
   5   3  -2   53.05    4.83
   5  -3  -2   54.92    4.72
   5  -3  -2   58.90    4.93
  -5  -3   2   56.75    4.92
   5  -3  -1    2.83    0.44
  -5  -3   1    2.42    0.45
  -5  -3   1    2.28    0.47
  -5   3   0   49.00    4.01
  -5  -3   0   47.01    4.15
  -5   3  -1   92.46    7.43
  -5  -3  -1   86.79    7.52
  -5  -3  -1   85.95    7.48
  -5  -3  -2   -0.19    0.27
  -5   3  -3   19.00    1.86
  -5   3  -3   20.43    2.01
  -5  -3  -3   18.72    1.98
  -5  -3  -3   24.01    2.10
  -5   3  -4   -0.18    0.34
  -5   3  -4   -0.52    0.40
  -5  -3  -4   -0.04    0.46
  -5  -3  -4   -0.22    0.40
  -5   3  -5    1.70    0.64
  -5   3  -5    0.88    0.67
  -5  -3  -5    1.36    0.69
  -5  -3  -5    1.59    0.60
  -5   3  -6    0.40    1.49
  -5   3  -6    0.95    0.72
   5   3   6    2.18    1.02
  -5  -3  -6    1.22    0.65
  -5  -3  -6    2.15    0.78
  -5   3  -7    2.87    1.05
   5   3   7    3.04    1.52
  -5   3  -7    5.61    1.22
  -5  -3  -7    2.12    0.90
  -5  -3  -7    1.79    0.83
  -5   3  -8    5.80    1.58
   5   3   8    8.56    1.94
  -5   3  -8    8.87    1.84
  -5  -3  -8    7.15    1.52
  -5  -3  -8    6.47    1.59
  -5   3  -9    1.06    1.44
  -5   3  -9   -0.54    1.34
   5   3   9    1.67    1.76
  -5  -3  -9    0.19    0.91
   5  -3   9   -0.13    1.50
  -5  -3  -9    2.22    1.65
   5   4 -10   -0.72    1.33
  -5   4  10    1.87    1.56
   5  -4 -10    0.12    1.48
   5  -4 -10   -0.46    1.66
  -5   4   9   17.58    2.58
   5   4  -9   11.87    2.22
   5  -4  -9   16.94    3.42
  -5  -4   9   12.06    2.98
   5   4  -8    1.75    0.98
  -5   4   8    3.38    1.56
   5  -4  -8    4.23    1.62
  -5  -4   8    1.47    1.80
   5  -4  -8    0.28    0.92
   5   4  -7    9.20    2.04
  -5   4   7    6.85    1.72
   5  -4  -7   11.95    1.97
  -5  -4   7   10.34    2.16
   5  -4  -7    8.20    1.76
   5   4  -6    2.56    0.88
  -5   4   6    3.23    1.09
  -5  -4   6    1.66    1.10
   5  -4  -6    4.42    0.97
   5  -4  -6    2.04    1.01
   5   4  -5   10.22    1.32
  -5   4   5    9.66    1.30
   5  -4  -5    8.24    1.42
  -5  -4   5   10.84    1.75
   5  -4  -5    8.84    1.33
  -5   4   4   17.49    1.66
   5   4  -4   14.69    1.61
  -5  -4   4   14.40    1.73
   5  -4  -4   12.95    1.61
   5  -4  -4   13.95    1.73
   5   4  -3    4.20    0.67
  -5   4   3    4.47    0.69
   5  -4  -3    4.57    0.71
  -5  -4   3    5.63    0.89
   5  -4  -3    4.55    0.84
   5  -4  -2   47.21    4.00
  -5  -4   2   44.28    3.98
   5  -4  -2   42.59    3.79
  -5  -4   1    5.92    0.74
  -5  -4   1    5.82    0.76
  -5  -4   0   28.15    2.59
   5  -4   0   29.28    2.47
  -5   4  -1  152.41   12.96
  -5  -4  -1  159.21   13.11
  -5  -4  -1  156.15   13.05
  -5  -4  -2   16.62    1.70
  -5  -4  -2   17.02    1.67
  -5   4  -3   51.66    4.51
  -5   4  -3   47.36    4.67
  -5  -4  -3   55.98    4.74
  -5  -4  -3   57.44    4.79
  -5   4  -4   17.56    1.94
  -5  -4  -4   17.47    1.85
  -5  -4  -4   16.13    1.86
  -5   4  -5   89.89    8.25
  -5   4  -5   96.51    8.51
  -5  -4  -5  103.41    8.47
  -5  -4  -5   94.08    8.43
  -5   4  -6   14.86    1.81
   5   4   6   11.28    1.99
  -5   4  -6   13.29    1.92
  -5  -4  -6   17.08    1.97
  -5   4  -7    1.47    0.95
  -5   4  -7    0.26    0.93
   5   4   7    0.57    1.39
  -5  -4  -7    0.83    0.85
  -5  -4  -7    0.60    0.83
   5   4   8    1.32    1.48
  -5   4  -8   -0.54    0.95
  -5   4  -8    0.41    1.24
  -5  -4  -8    0.41    0.80
  -5  -4  -8    0.66    0.86
  -5   4  -9   -0.12    1.08
   5   4   9    1.47    1.58
  -5   4  -9   -0.77    1.51
  -5  -4  -9   -0.69    0.90
  -5  -4  -9    0.62    1.04
   5  -4   9   -1.37    1.36
   5   5 -10    2.56    1.50
   5  -5 -10    7.42    2.23
   5  -5 -10    4.33    2.17
   5   5  -9    6.85    1.70
  -5  -5   9    4.25    2.66
   5  -5  -9    7.89    1.81
  -5   5   8    8.17    2.16
   5   5  -8   12.66    1.95
   5  -5  -8   10.10    2.33
   5  -5  -8   10.18    2.05
   5   5  -7    2.84    1.20
  -5   5   7    4.27    1.44
   5  -5  -7    4.12    1.45
   5  -5  -7    7.17    1.61
  -5  -5   7    6.51    1.56
  -5   5   6   12.96    1.81
   5   5  -6   14.13    1.76
   5  -5  -6   12.84    1.92
   5  -5  -6   12.78    1.80
  -5  -5   6   17.86    2.03
  -5   5   5    4.51    0.94
   5   5  -5    3.76    0.91
   5  -5  -5    2.76    0.81
   5  -5  -5    3.94    1.04
  -5   5   4   65.79    5.44
   5  -5  -4   60.54    5.44
  -5  -5   4   61.03    5.60
   5  -5  -4   57.47    6.35
  -5   5   3    3.42    0.57
   5  -5  -3    2.61    0.55
   5  -5  -3    1.91    0.58
  -5  -5   3    4.02    0.88
   5  -5  -2   36.70    3.21
  -5  -5   2   34.57    3.33
  -5  -5   2   37.80    3.39
   5  -5  -2   40.42    3.43
   5  -5  -1    1.81    0.47
  -5  -5   1    1.43    0.49
   5  -5   0  179.35   13.68
  -5  -5   0  164.61   13.85
  -5  -5   0  162.44   13.80
   5  -5   0  152.94   13.61
  -5  -5  -1    5.64    0.78
  -5  -5  -1    5.89    0.80
  -5   5  -2   50.44    4.55
  -5  -5  -2   56.66    4.72
  -5  -5  -2   50.47    4.60
  -5   5  -3    3.00    0.71
  -5   5  -3    3.74    0.49
  -5  -5  -3    2.01    0.61
  -5  -5  -3    3.48    0.69
  -5   5  -4   15.65    1.76
  -5   5  -4   18.47    2.54
   5   5   4   19.76    2.10
  -5  -5  -4   18.09    2.01
  -5  -5  -4   21.52    2.01
   5   5   5   -0.49    0.62
  -5   5  -5    0.15    0.63
  -5  -5  -5    0.67    0.58
  -5  -5  -5    0.23    0.55
   5   5   6    0.75    0.99
  -5   5  -6    1.32    0.85
  -5   5  -6    0.41    0.82
  -5  -5  -6    1.97    0.79
  -5  -5  -6    1.59    0.90
  -5   5  -7    6.83    1.59
  -5   5  -7    5.97    1.50
   5   5   7    4.22    1.66
  -5  -5  -7    6.29    1.41
  -5  -5  -7    4.68    1.30
  -5   5  -8   22.52    2.95
   5   5   8   27.11    3.37
  -5   5  -8   21.88    2.84
  -5  -5  -8   17.26    2.58
  -5  -5  -8   22.42    2.96
   5   5   9    2.13    1.96
  -5   5  -9   -2.01    1.71
  -5   5  -9    0.34    1.24
  -5  -5  -9    0.56    1.12
  -5  -5  -9   -0.50    1.07
   5   6  -9    5.18    1.56
  -5   6   9    5.50    2.44
   5  -6  -9    8.74    2.14
   5   6  -8   13.66    2.11
  -5   6   8   12.75    2.46
   5  -6  -8   15.91    2.82
   5  -6  -8   10.31    2.33
  -5   6   7    3.39    1.36
   5   6  -7    3.09    1.12
   5  -6  -7    4.75    1.45
  -5  -6   7    6.34    2.54
   5  -6  -7    4.58    1.42
  -5   6   6   11.31    1.52
   5   6  -6   10.46    1.55
   5  -6  -6    7.86    1.51
  -5  -6   6   10.13    1.69
   5  -6  -6    8.07    1.64
   5   6  -5    0.73    0.56
   5  -6  -5    0.17    0.72
   5  -6  -5    0.09    0.50
   5   6  -4   35.63    3.08
  -5   6   4   31.84    2.93
   5  -6  -4   29.67    2.95
   5  -6  -4   32.02    3.18
  -5  -6   4   29.27    3.06
   5  -6  -3   17.98    1.92
   5  -6  -3   19.03    1.74
  -5  -6   3   16.73    1.91
  -5  -6   2    0.95    0.56
  -5  -6   2    0.16    0.42
   5  -6  -2    1.48    0.47
  -5  -6   1   19.35    1.72
   5  -6  -1   18.75    1.73
  -5  -6   1   15.63    1.73
   5  -6  -1   17.16    1.55
  -5  -6   0    4.83    0.74
  -5  -6   0    3.40    0.66
   5  -6   0    4.93    0.53
   5  -6   0    4.60    0.57
  -5  -6  -1    2.64    0.61
  -5  -6  -1    1.39    0.43
   5  -6   1    1.39    0.29
   5  -6   2   20.17    2.02
  -5  -6  -2   22.60    2.20
  -5  -6  -2   26.11    2.33
  -5   6  -3   24.84    2.60
   5   6   3   28.88    2.65
  -5  -6  -3   29.88    2.78
  -5  -6  -3   26.14    2.63
  -5   6  -4    0.74    0.65
  -5   6  -4    2.09    0.53
  -5  -6  -4    1.69    0.69
  -5  -6  -4    3.33    0.78
  -5   6  -5    6.64    1.10
  -5   6  -5    6.88    1.46
   5   6   5    7.34    1.40
  -5  -6  -5    9.07    1.35
  -5  -6  -5    7.64    1.25
  -5   6  -6    5.07    1.21
  -5   6  -6    2.78    1.16
   5   6   6    5.46    1.41
  -5  -6  -6    4.98    1.19
  -5  -6  -6    6.40    1.33
  -5   6  -7   19.15    2.72
  -5   6  -7   24.57    2.57
   5   6   7   17.68    2.65
  -5  -6  -7   19.59    2.42
  -5  -6  -7   19.57    2.46
   5   6   8    0.28    1.33
  -5   6  -8   -0.99    1.08
  -5   6  -8   -0.46    1.99
  -5  -6  -8   -1.98    0.89
  -5  -6  -8   -0.45    1.00
   5   6   9   -1.59    1.70
  -5   6  -9    2.52    1.42
  -5  -6  -9   -0.76    1.00
  -5  -6  -9    0.78    1.13
  -5   7   9    2.17    1.89
   5  -7  -9    5.53    1.77
   5  -7  -9    1.38    1.59
  -5   7   8    1.58    1.65
   5   7  -8    1.04    1.15
   5  -7  -8    1.29    1.30
   5  -7  -8    2.10    1.55
  -5  -7   8    1.23    2.01
  -5   7   7    4.65    1.67
   5   7  -7    2.84    1.13
   5  -7  -7    4.34    1.48
   5  -7  -7    3.59    1.32
   5   7  -6    7.09    1.45
  -5   7   6    8.30    1.30
  -5  -7   6    6.05    1.88
   5  -7  -6    8.58    1.60
   5  -7  -6    5.19    1.18
  -5   7   5    6.53    1.13
   5   7  -5    8.88    1.35
  -5  -7   5   12.45    2.09
   5  -7  -5    7.29    1.20
   5  -7  -5    6.97    1.43
  -5  -7   4    4.16    1.08
   5  -7  -4    4.81    0.89
   5  -7  -4    5.73    1.20
  -5  -7   3   14.81    1.60
   5  -7  -3   12.49    1.55
   5  -7  -2   18.38    1.83
  -5  -7   2   19.13    1.83
   5  -7  -2   17.10    1.64
  -5  -7   2   17.35    1.83
   5  -7  -1   33.86    3.09
   5  -7  -1   37.02    3.23
  -5  -7   1   37.38    3.22
  -5  -7   1   36.67    3.31
  -5  -7   0   26.29    2.44
  -5  -7   0   26.66    2.45
   5  -7   0   23.24    2.16
   5  -7   0   23.71    2.19
  -5  -7  -1    3.12    0.72
   5  -7   1    2.98    0.44
  -5  -7  -1    3.82    0.72
   5   7   2    1.15    0.39
  -5  -7  -2    0.36    0.40
  -5  -7  -2    0.99    0.47
   5  -7   2    0.85    0.29
   5   7   3   14.98    1.58
  -5  -7  -3   16.81    1.78
  -5  -7  -3   13.35    1.63
   5   7   4   -0.51    0.60
  -5  -7  -4   -0.86    0.53
  -5  -7  -4    0.29    0.51
   5   7   5    2.29    0.94
  -5   7  -5    0.90    0.67
  -5   7  -5    1.81    0.83
  -5  -7  -5    1.75    0.70
  -5   7  -6   17.12    2.64
   5   7   6   12.57    1.85
  -5   7  -6   11.50    1.70
  -5  -7  -6   13.34    1.83
  -5  -7  -6   13.08    1.86
   5   7   7   -0.63    1.15
  -5   7  -7   -1.15    0.97
  -5  -7  -7    0.43    0.74
  -5  -7  -7   -1.39    0.68
   5   7   8    3.95    1.60
  -5  -7  -8    1.88    1.32
  -5  -7  -8    0.67    1.04
   5   8  -9    1.33    1.60
  -5   8   9   -1.76    1.96
   5  -8  -9   -0.25    1.50
   5   8  -8    5.41    1.78
  -5   8   8    4.59    1.86
   5   8  -7    6.82    1.68
  -5   8   7    6.66    1.45
   5  -8  -7    5.88    1.60
   5  -8  -7   10.09    2.18
  -5   8   6    5.40    1.24
   5  -8  -6    7.48    1.47
   5  -8  -5   12.23    1.73
   5  -8  -5   12.59    1.71
  -5  -8   4    1.69    0.88
   5  -8  -4    0.31    0.55
   5  -8  -4    0.57    0.49
  -5  -8   3    2.69    0.84
   5  -8  -3    4.19    0.82
  -5  -8   3    3.18    0.88
   5  -8  -2   11.08    1.20
   5  -8  -2   12.38    1.36
  -5  -8   2   12.47    1.43
  -5  -8   2   13.90    1.43
   5  -8  -1    0.34    0.35
   5  -8  -1    0.07    0.26
  -5  -8   1    0.55    0.41
  -5  -8   1    0.29    0.43
  -5  -8   1    0.35    0.37
  -5  -8   0    0.34    0.39
  -5  -8   0    0.82    0.42
   5  -8   0   -0.29    0.26
   5  -8   1    4.18    0.56
  -5  -8  -1    4.10    0.82
   5  -8   1    3.64    0.61
  -5  -8  -1    3.54    0.77
  -5  -8  -2   19.75    2.09
   5  -8   2   18.11    1.70
   5   8   3    0.35    0.82
  -5  -8  -3    0.63    0.52
  -5  -8  -3   -0.43    0.51
   5   8   4   36.07    3.56
  -5  -8  -4   42.21    3.79
   5   8   5    0.86    0.77
  -5  -8  -5    2.28    0.85
  -5  -8  -5   -0.04    0.52
   5   8   6    5.55    1.40
  -5  -8  -6    3.99    1.13
  -5  -8  -6    4.59    1.18
   5   8   7    1.36    1.31
  -5  -8  -7    1.91    1.02
   5   8   8    1.19    1.60
  -5  -8  -8   -0.67    0.96
  -5  -8  -8    2.43    1.13
   5  -9  -8    0.83    1.32
   5  -9  -7    6.61    1.71
   5  -9  -7    4.08    1.51
   5  -9  -6   -0.52    0.83
   5  -9  -6   -0.27    0.87
  -5  -9   5    4.08    1.49
   5  -9  -4   -0.93    0.52
  -5  -9   4    1.09    1.05
   5  -9  -4    0.16    0.64
  -5  -9   3    4.01    0.98
   5  -9  -3    1.31    0.58
   5  -9  -2   18.47    1.84
  -5  -9   2   16.88    1.90
  -5  -9   2   16.78    1.92
  -5  -9   1   21.63    2.29
  -5  -9   1   20.93    2.08
  -5  -9   1   22.12    2.25
   5  -9  -1   23.11    2.11
  -5  -9   0   21.43    2.20
  -5  -9   0   23.42    2.28
   5  -9   0   21.32    2.01
   5  -9   0   20.30    1.98
  -5  -9  -1    3.52    0.90
  -5  -9  -1    3.82    0.86
   5  -9   1    3.30    0.64
   5  -9   1    3.53    0.67
  -5  -9  -2    4.16    0.90
  -5  -9  -2    4.31    0.91
   5  -9   3    2.78    0.61
  -5  -9  -3    3.78    0.95
  -5  -9  -4    0.31    0.63
  -5  -9  -4    0.68    0.60
   5   9   5    2.17    1.20
  -5  -9  -5    0.62    0.75
  -5  -9  -5    0.83    0.79
   5   9   6    2.07    1.20
  -5  -9  -6    0.91    0.77
  -5  -9  -6    2.34    0.98
  -5  -9  -7   -0.34    0.95
  -5  -9  -7    0.92    1.09
  -5 -10   8    2.32    1.99
   5 -10  -8    2.22    1.22
  -5 -10   7    0.54    1.92
  -5 -10   6    2.62    1.97
   5 -10  -6    1.82    1.06
   5 -10  -6    1.44    1.04
   5 -10  -5   -0.03    0.80
   5 -10  -5   -0.41    0.92
  -5 -10   5    2.27    1.07
   5 -10  -4    1.21    0.81
  -5 -10   4    0.61    0.72
  -5 -10   4    2.33    1.07
   5 -10  -4    2.62    1.08
  -5 -10   3    3.29    1.18
  -5 -10   3    2.05    1.00
   5 -10  -3    2.44    0.74
  -5 -10   2   30.34    3.00
   5 -10  -2   28.18    2.76
   5 -10  -2   31.36    2.88
  -5 -10   2   30.49    2.91
  -5 -10   1   14.28    1.67
   5 -10  -1   14.78    1.54
  -5 -10   1   12.54    1.41
  -5 -10   1   14.48    1.74
   5 -10  -1   12.50    1.38
  -5 -10   0   -0.57    0.49
   5 -10   0    1.22    0.45
   5 -10   0   -0.47    0.45
  -5 -10   0   -0.49    0.62
   5 -10   1   -0.51    0.39
   5 -10   1   -0.42    0.35
  -5 -10  -1    0.51    0.61
  -5 -10  -1    0.26    0.48
  -5 -10  -2    0.55    0.78
   5 -10   2    0.24    0.47
  -5 -10  -2    1.24    0.62
  -5 -10  -3    0.50    0.69
  -5 -10  -3    0.82    0.74
  -5 -10  -4   28.89    3.18
  -5 -10  -4   29.55    3.05
  -5 -10  -5   -1.16    0.64
  -5 -10  -5    0.28    0.60
  -5 -10  -6   -1.34    0.83
  -5 -10  -6    0.88    0.86
  -5 -10  -7    0.39    1.03
  -5 -10  -7   -0.91    0.79
   5 -11  -7    3.65    1.48
   5 -11  -6    0.42    0.90
  -5 -11   5    0.90    0.85
   5 -11  -5    1.84    0.99
  -5 -11   4   -0.53    0.71
  -5 -11   3    4.13    1.16
   5 -11  -3    2.13    0.91
   5 -11  -3    2.13    0.73
   5 -11  -2    0.17    0.53
   5 -11  -2    0.10    0.46
  -5 -11   2    0.29    0.64
  -5 -11   2   -0.09    0.75
   5 -11  -1    0.24    0.61
   5 -11  -1   -0.05    0.44
  -5 -11   1   -0.31    0.64
   5 -11   0   12.71    1.63
  -5 -11   0   12.20    2.09
   5 -11   0   12.75    1.37
   5 -11   1    0.13    0.48
  -5 -11  -1    1.07    1.01
  -5 -11  -1    0.15    0.62
   5 -11   1   -0.06    0.45
   5 -11   2   -0.51    0.54
  -5 -11  -2    0.79    0.63
  -5 -11  -2    0.93    0.71
  -5 -11  -3   -0.04    0.68
  -5 -11  -3    0.90    0.81
  -5 -11  -4    0.30    0.71
  -5 -11  -4    1.21    0.83
  -5 -11  -5    1.03    1.17
  -5 -11  -5    1.41    0.85
  -5 -11  -6   -1.46    0.95
  -5 -11  -6    3.18    1.14
  -5 -12   5    2.17    1.47
   5 -12  -5    2.25    1.00
  -5 -12   4    2.85    0.96
   5 -12  -4    1.34    1.09
  -5 -12   3    0.97    0.85
   5 -12  -3    3.13    1.02
  -5 -12   3    2.19    1.02
  -5 -12   2    7.70    1.34
   5 -12  -2    8.75    1.26
  -5 -12   2    5.37    1.25
  -5 -12   1    1.25    0.75
  -5 -12   1    1.45    0.82
   5 -12  -1    1.14    0.60
  -5 -12   0   19.57    2.17
   5 -12   0   18.90    1.92
   5 -12   0   16.82    2.00
  -5 -12   0   19.96    2.25
  -5 -12  -1   -0.05    0.68
  -5 -12  -1   -0.11    0.67
   5 -12   1   -0.89    0.74
   5 -12   2    2.87    0.81
  -5 -12  -2    4.85    1.10
  -5 -12  -2    4.86    1.17
  -5 -12  -3   -0.03    0.69
   5 -12   3    0.18    0.74
  -5 -12  -3   -0.33    0.78
  -5 -12  -4    7.40    1.41
  -5 -12  -4    7.66    1.95
  -5 -12  -5   -1.09    0.80
  -5 -12  -6   -2.06    0.84
  -5 -12  -6   -0.70    1.00
  -5 -13   5    6.84    1.72
   5 -13  -5    6.04    1.55
  -5 -13   4    1.89    1.69
  -5 -13   3    0.18    0.88
   5 -13  -3    0.32    0.98
  -5 -13   3    0.93    1.06
   5 -13  -2   16.10    2.13
  -5 -13   2   15.40    1.99
  -5 -13   2   13.98    2.12
  -5 -13   1   11.76    1.81
  -5 -13   1   11.42    1.68
  -5 -13   0   -0.33    0.69
  -5 -13   0    0.46    0.76
  -5 -13  -1    1.66    0.83
  -5 -13  -1    0.70    0.77
  -5 -13  -2    0.80    0.73
  -5 -13  -2    1.76    0.80
  -5 -13  -3    0.65    0.78
  -5 -13  -4    0.55    1.06
  -5 -13  -4    0.65    1.02
   5 -13   4    0.28    1.20
  -5 -13  -5    2.64    1.17
  -5 -13  -5    6.35    1.43
  -5 -14   4    3.02    1.32
  -5 -14   4   -0.67    0.89
  -5 -14   3    1.11    1.30
  -5 -14   3    1.39    1.05
   5 -14  -3   -0.22    1.12
  -5 -14   2   -2.45    0.84
  -5 -14   2   -1.93    0.67
  -5 -14   1   -0.66    0.84
  -5 -14   1   -0.28    0.84
  -5 -14   0    1.32    1.04
  -5 -14   0    1.82    0.83
  -5 -14  -1   -0.04    0.87
  -5 -14  -1   -0.38    0.74
  -5 -14  -2    2.35    1.17
  -5 -14  -2    2.25    0.96
  -5 -14  -3    6.19    1.68
  -5 -15   2    4.86    1.42
  -5 -15   1    1.64    1.03
  -5 -15   0    3.17    1.18
  -5 -15  -1    0.43    0.98
  -5 -15  -1   -1.33    0.84
   6   0 -10    0.99    1.44
   6   0  -9   -1.95    1.11
  -6   0   9   -0.80    1.20
   6   0  -9   -1.60    1.02
   6   0  -8    3.47    1.39
  -6   0   8    2.21    1.54
   6   0  -8    1.23    1.52
   6   0  -7   -0.32    0.78
   6   0  -7   -0.30    0.85
  -6   0   7    0.30    1.56
   6   0  -6   10.29    1.47
   6   0  -6    7.58    1.36
  -6   0   6   10.99    1.60
   6   0  -5    0.46    0.46
  -6   0   5   -0.91    0.60
   6   0  -5   -0.84    0.53
   6   0  -4   15.03    1.77
  -6   0   4   18.90    1.88
   6   0  -4   16.71    1.77
   6   0  -3   -0.24    0.25
  -6   0   3    0.12    0.40
   6   0  -2    8.07    0.91
  -6   0   2    8.44    0.99
  -6   0   1    0.03    0.17
   6   0  -1    0.25    0.21
  -6   0   0  112.00    9.33
  -6   0  -1    0.25    0.21
  -6   0  -1   -0.22    0.18
  -6   0  -2  104.94    9.19
  -6   0  -2  114.01    9.26
  -6   0  -3   -0.12    0.27
  -6   0  -3   -0.46    0.27
  -6   0  -4    2.88    0.62
  -6   0  -5    0.18    0.46
  -6   0  -5    0.44    0.53
  -6   0  -6    4.49    1.13
  -6   0  -6    6.09    1.09
  -6   0  -7    0.12    0.68
  -6   0  -7   -0.42    0.84
  -6   0  -8    3.71    1.28
  -6   0  -8    4.42    1.34
   6   0   9    0.52    1.59
  -6   0  -9    1.49    1.21
  -6   0  -9   -0.82    1.05
   6   1 -10    0.29    1.37
  -6   1  10    1.16    1.41
   6   1 -10   -1.14    1.53
  -6  -1  10    1.26    1.94
   6  -1 -10   -2.01    1.38
   6   1  -9    4.51    1.40
  -6   1   9    5.40    1.91
   6   1  -9    1.51    1.43
   6  -1  -9    2.46    1.24
  -6  -1   9    1.49    1.64
   6  -1  -9    3.31    1.50
   6   1  -8    6.15    1.52
   6   1  -8    3.31    1.34
  -6   1   8    3.29    1.76
   6  -1  -8    1.88    1.18
   6   1  -7   21.72    3.08
   6  -1  -7   21.31    2.74
  -6  -1   7   26.88    3.35
  -6   1   6   12.62    1.90
   6   1  -6   13.55    1.81
   6   1  -6   14.43    1.80
   6  -1  -6   14.27    1.84
  -6  -1   6   16.22    1.99
   6  -1  -6   12.03    1.82
   6   1  -5   31.93    3.48
   6   1  -5   34.33    3.47
  -6   1   5   37.53    3.58
   6  -1  -5   41.72    3.59
  -6  -1   5   41.45    3.67
   6  -1  -5   31.15    3.45
   6   1  -4    9.65    1.26
   6  -1  -4   11.50    1.29
  -6  -1   4   12.97    1.44
   6  -1  -4    9.13    1.27
   6   1  -3  353.57   28.84
  -6   1   3  346.23   28.86
  -6  -1   3  340.28   28.90
   6  -1  -3  346.91   28.85
  -6   1   2   17.45    1.73
   6   1  -2   17.65    1.69
  -6  -1   2   16.44    1.73
   6  -1  -2   20.27    2.08
  -6   1   1   52.59    4.80
  -6  -1   1   56.42    4.87
   6  -1  -1   63.75    4.90
  -6  -1   0    1.10    0.28
  -6   1  -1   18.10    1.66
  -6   1  -1   20.04    1.72
  -6  -1  -1   19.23    1.75
  -6  -1  -1   17.67    1.73
  -6   1  -2    5.51    0.66
  -6  -1  -2    5.34    0.70
  -6  -1  -2    6.35    0.76
  -6   1  -3   91.84    8.25
  -6   1  -3   92.11    8.02
  -6  -1  -3   90.03    7.98
  -6  -1  -3   99.24    8.04
  -6   1  -4    1.54    0.59
  -6   1  -4    1.80    0.53
  -6  -1  -4    2.36    0.59
  -6  -1  -4    1.05    0.49
  -6   1  -5    0.13    0.57
  -6   1  -5    1.40    0.55
  -6  -1  -5    3.17    0.77
  -6  -1  -5    1.27    0.67
  -6   1  -6   -0.45    0.61
  -6   1  -6    1.55    0.71
  -6  -1  -6    0.53    0.57
  -6  -1  -6    0.39    0.57
  -6   1  -7   12.22    1.78
  -6   1  -7   11.14    1.82
  -6  -1  -7   11.40    1.75
  -6  -1  -7   14.70    1.93
  -6   1  -8    2.72    1.19
   6   1   8    1.20    1.53
  -6   1  -8    0.59    0.92
  -6  -1  -8    0.12    0.96
  -6  -1  -8    0.06    0.77
  -6   1  -9    2.33    1.28
  -6   1  -9   -0.27    1.02
   6   1   9   -2.50    1.60
   6  -1   9    2.22    1.71
  -6  -1  -9    1.77    1.21
  -6  -1  -9   -1.27    1.15
   6   2 -10    7.50    1.89
   6   2 -10    5.62    2.03
  -6   2  10    5.23    2.25
  -6  -2  10    3.99    2.17
   6  -2 -10    4.62    1.48
  -6   2   9    2.36    1.36
   6   2  -9    0.96    1.10
   6  -2  -9    2.85    1.22
  -6  -2   9    3.15    1.89
   6   2  -8    3.58    1.29
  -6   2   8    5.97    1.56
  -6  -2   8    2.35    1.56
   6  -2  -8    4.18    1.33
   6  -2  -8    4.07    1.29
   6   2  -7   46.13    4.71
   6  -2  -7   46.17    5.24
   6  -2  -7   42.88    4.51
  -6   2   6    1.97    0.94
   6   2  -6    0.94    0.65
   6  -2  -6    0.73    0.83
   6  -2  -6    0.88    0.76
   6   2  -5    1.76    0.64
  -6   2   5    3.08    0.96
   6  -2  -5    1.83    0.68
   6  -2  -5    1.99    0.81
  -6  -2   5    2.68    0.86
   6   2  -4    0.51    0.38
  -6   2   4    0.01    0.50
   6  -2  -4    0.06    0.45
  -6  -2   4    1.26    0.61
   6  -2  -4    0.07    0.43
  -6   2   3   34.52    3.35
   6   2  -3   37.68    3.38
   6  -2  -3   39.64    3.44
   6  -2  -3   37.87    3.30
  -6  -2   3   35.42    3.45
  -6   2   2  221.32   18.35
   6   2  -2  215.02   18.35
  -6  -2   2  224.11   18.42
  -6   2   1    0.25    0.16
   6  -2  -1   -0.24    0.19
  -6  -2   1   -0.09    0.21
  -6   2   0   47.05    4.16
  -6  -2   0   52.69    4.27
  -6   2  -1   22.93    2.02
  -6   2  -1   20.77    1.92
  -6  -2  -1   23.96    2.07
  -6  -2  -1   23.11    2.09
  -6   2  -2    2.72    0.49
  -6   2  -2    1.54    0.36
  -6  -2  -2    1.91    0.47
  -6  -2  -2    2.02    0.46
  -6   2  -3    2.46    0.45
  -6   2  -3    1.41    0.53
  -6  -2  -3    2.47    0.52
  -6  -2  -3    2.14    0.58
  -6   2  -4   -0.38    0.34
  -6   2  -4   -0.06    0.34
  -6  -2  -4   -0.24    0.37
  -6  -2  -4    0.22    0.40
  -6   2  -5   23.21    2.52
  -6   2  -5   28.36    2.78
  -6  -2  -5   27.95    2.64
  -6  -2  -5   24.71    2.66
  -6   2  -6    4.08    1.03
  -6   2  -6    3.87    1.10
  -6  -2  -6    4.18    1.12
  -6  -2  -6    4.24    1.05
  -6   2  -7    5.43    1.25
  -6   2  -7    5.64    1.49
  -6  -2  -7    3.43    1.09
  -6  -2  -7    5.14    1.31
  -6   2  -8    2.18    1.19
   6   2   8    0.68    1.67
  -6  -2  -8    2.01    0.98
  -6   2  -9    1.14    1.16
  -6   2  -9    3.14    1.45
   6   2   9    2.08    1.95
  -6  -2  -9    0.27    1.15
  -6  -2  -9    4.19    1.35
  -6   3  10   10.37    2.71
   6   3 -10   11.88    2.21
   6  -3 -10   16.03    2.78
  -6   3   9   10.02    2.02
   6   3  -9   12.29    2.02
  -6  -3   9    6.40    2.52
  -6   3   8    0.15    1.27
   6   3  -8   -0.65    1.01
  -6  -3   8    0.90    1.51
   6  -3  -8    0.66    1.02
   6  -3  -8    0.12    1.04
   6   3  -7    1.10    1.38
   6  -3  -7    0.17    0.91
   6  -3  -7   -0.79    0.88
   6   3  -6   38.41    3.82
  -6   3   6   41.84    4.04
   6  -3  -6   44.36    4.05
  -6  -3   6   34.89    3.96
   6  -3  -6   37.15    3.96
   6   3  -5   14.68    1.71
  -6   3   5   16.83    1.84
   6  -3  -5   15.11    1.87
  -6  -3   5   14.86    1.84
   6  -3  -5   14.44    1.77
   6   3  -4   21.20    2.10
   6  -3  -4   16.07    1.92
  -6  -3   4   18.71    2.01
   6  -3  -4   16.48    1.83
   6   3  -3    8.04    1.03
  -6   3   3   10.49    1.11
   6  -3  -3    8.36    0.98
   6  -3  -3    8.90    1.13
  -6  -3   3    8.86    1.21
   6   3  -2   53.00    4.62
  -6  -3   2   52.47    4.67
   6  -3  -1  151.46   11.69
  -6  -3   1  126.95   11.70
  -6  -3   1  141.57   12.04
   6  -3   0   46.01    3.91
  -6  -3   0   47.33    4.05
  -6   3  -1    0.02    0.18
  -6  -3  -1    0.01    0.28
  -6  -3  -1   -0.11    0.21
  -6   3  -2   25.76    2.27
  -6  -3  -2   26.93    2.49
  -6  -3  -2   26.92    2.46
  -6   3  -3    3.81    0.62
  -6   3  -3    2.75    0.74
  -6  -3  -3    4.03    0.66
  -6  -3  -3    5.58    0.77
  -6   3  -4   99.39    8.30
  -6  -3  -4   90.54    8.22
  -6  -3  -4   94.39    8.25
  -6   3  -5   47.07    4.39
  -6   3  -5   49.69    4.65
  -6  -3  -5   51.98    4.60
  -6  -3  -5   46.23    4.50
  -6   3  -6   20.22    2.39
  -6   3  -6   19.14    2.42
  -6  -3  -6   20.42    2.28
  -6   3  -7    0.00    0.96
   6   3   7   -1.42    1.08
  -6  -3  -7   -0.21    0.78
  -6  -3  -7   -0.16    0.80
  -6   3  -8    1.21    1.17
   6   3   8    2.91    1.80
  -6   3  -8    1.63    1.14
  -6  -3  -8    1.56    0.89
  -6   3  -9    1.50    1.22
   6   3   9    6.53    2.15
  -6   3  -9   -0.19    1.39
  -6  -3  -9    0.81    0.95
   6  -3   9    1.82    1.67
  -6  -3  -9    3.26    1.39
   6   4 -10    0.92    1.41
   6  -4 -10    2.85    1.76
  -6  -4  10    1.42    2.28
   6   4  -9   -0.37    1.04
   6  -4  -9    2.14    1.57
   6  -4  -9    0.04    1.26
  -6   4   8    9.17    2.50
   6   4  -8    8.96    1.88
   6  -4  -8   10.59    1.82
   6  -4  -8   14.98    2.12
   6   4  -7    4.84    1.22
   6  -4  -7    8.21    1.83
   6  -4  -7    3.32    1.20
  -6   4   6    8.18    1.44
   6   4  -6    8.84    1.45
  -6  -4   6    7.92    1.85
   6  -4  -6    9.35    1.50
   6  -4  -6    8.03    1.53
   6   4  -5    1.27    0.56
  -6   4   5    1.38    0.75
   6  -4  -5    1.99    0.64
   6  -4  -5    2.76    0.99
  -6   4   4    0.77    0.49
   6   4  -4   -0.22    0.43
   6  -4  -4   -0.62    0.49
  -6  -4   4   -0.35    0.49
   6  -4  -4   -0.76    0.34
   6   4  -3   17.44    1.61
  -6   4   3   14.56    1.52
   6  -4  -3   14.98    1.67
  -6  -4   3   14.64    1.70
   6  -4  -3   13.40    1.44
   6  -4  -2    2.61    0.64
  -6  -4   2    3.01    0.70
  -6  -4   2    3.00    0.57
   6  -4  -1   85.64    6.81
  -6  -4   1   76.35    6.84
  -6  -4   1   78.50    6.89
   6  -4   0    5.12    0.64
  -6  -4   0    3.41    0.60
  -6   4  -1   94.30    7.39
  -6  -4  -1   85.75    7.48
  -6  -4  -1   82.83    7.51
  -6   4  -2   27.76    2.70
  -6  -4  -2   30.73    2.73
  -6   4  -3   26.17    2.27
  -6   4  -3   24.55    2.45
  -6  -4  -3   25.25    2.48
  -6   4  -4   -0.31    0.53
  -6   4  -4   -0.89    0.43
  -6  -4  -4   -0.06    0.40
  -6  -4  -4    0.07    0.49
  -6   4  -5   -0.99    0.58
  -6   4  -5    0.33    0.71
  -6  -4  -5   -0.06    0.60
  -6  -4  -5   -0.50    0.48
  -6   4  -6   34.93    3.59
  -6   4  -6   36.70    3.85
   6   4   6   35.96    4.12
  -6  -4  -6   40.50    3.78
  -6  -4  -6   40.67    4.48
  -6   4  -7    2.10    1.08
  -6   4  -7    1.40    1.13
   6   4   7    0.96    1.31
  -6  -4  -7    0.50    0.84
  -6  -4  -7    1.17    0.92
   6   4   8    2.41    1.72
  -6   4  -8    2.55    1.30
  -6   4  -8    1.38    1.39
  -6  -4  -8    1.19    0.95
  -6  -4  -8    1.46    1.09
  -6   4  -9    1.12    1.63
   6   4   9    1.84    1.50
  -6   4  -9    0.20    1.09
  -6  -4  -9   -0.20    1.09
  -6  -4  -9    0.81    1.03
   6   5  -9    0.35    1.17
  -6   5   9    2.33    1.51
  -6  -5   9    1.94    2.37
   6  -5  -9    0.61    1.28
  -6   5   8    5.06    1.94
   6   5  -8    3.45    1.20
   6  -5  -8    7.60    1.70
   6  -5  -8    2.97    1.33
   6   5  -7   -0.36    0.76
  -6   5   7    0.86    1.42
   6  -5  -7    1.44    1.14
   6  -5  -7    1.74    1.25
   6   5  -6   10.46    1.57
  -6   5   6   14.76    1.81
   6  -5  -6   14.58    2.08
   6  -5  -6   13.90    1.75
   6   5  -5   18.89    2.17
  -6   5   5   21.66    2.16
   6  -5  -5   18.91    2.34
  -6  -5   5   20.26    2.36
   6  -5  -5   20.45    2.17
  -6   5   4    4.78    0.89
   6   5  -4    6.19    0.97
   6  -5  -4    5.27    1.28
  -6  -5   3    3.62    0.90
   6  -5  -3    3.10    0.82
   6  -5  -3    2.55    0.54
  -6  -5   2    3.05    0.69
   6  -5  -2    2.23    0.39
   6  -5  -2    2.66    0.67
  -6  -5   1   13.14    1.48
  -6  -5   1   14.11    1.48
   6  -5  -1   15.98    1.45
  -6  -5   0   79.82    6.91
  -6  -5   0   75.69    6.84
   6  -5   0   83.61    6.68
  -6  -5  -1    0.53    0.40
  -6  -5  -1    0.12    0.28
  -6   5  -2   17.52    1.72
  -6   5  -3   10.84    1.08
  -6   5  -3   10.86    1.35
  -6  -5  -3   13.35    1.40
  -6  -5  -3   10.70    1.35
  -6   5  -4    6.99    0.94
  -6   5  -4   10.14    2.13
  -6  -5  -4    8.31    1.12
  -6  -5  -4    6.68    1.16
  -6   5  -5    0.52    0.75
  -6   5  -5   -0.92    0.65
   6   5   5    2.03    1.04
  -6  -5  -5    1.82    0.72
  -6  -5  -5    1.85    0.69
  -6   5  -6   19.59    2.44
  -6   5  -6   26.84    2.78
   6   5   6   19.81    2.85
  -6  -5  -6   24.64    2.61
  -6  -5  -6   22.95    2.54
  -6   5  -7   -1.02    0.89
  -6   5  -7   -1.08    1.00
   6   5   7   -0.67    1.28
  -6  -5  -7   -0.32    0.69
  -6  -5  -7   -0.54    0.65
   6   5   8   11.31    2.33
  -6   5  -8   11.91    2.29
  -6   5  -8   13.89    2.33
  -6  -5  -8   16.47    2.35
  -6  -5  -8   14.66    2.39
   6   5   9    0.80    1.94
  -6   5  -9    1.92    1.36
  -6  -5  -9   -0.28    1.09
  -6  -5  -9   -1.24    0.86
  -6   6   9    6.33    2.21
   6  -6  -9    5.60    1.73
  -6   6   8    5.61    2.06
   6   6  -8    4.36    1.39
   6  -6  -8    6.40    1.64
   6  -6  -8    5.01    1.42
   6   6  -7   12.96    1.89
  -6   6   7   10.10    1.84
   6  -6  -7   12.70    2.22
   6  -6  -7   12.07    2.19
  -6   6   6    5.01    1.15
   6   6  -6    4.86    1.24
  -6  -6   6    9.69    1.99
   6  -6  -6    4.46    1.19
   6  -6  -6    3.71    1.38
   6   6  -5    1.81    0.88
  -6   6   5    1.01    0.73
   6  -6  -5    0.23    0.62
  -6  -6   5    3.94    1.32
   6  -6  -5    1.83    0.89
  -6   6   4   19.03    1.94
   6  -6  -4   18.13    2.17
  -6  -6   4   21.40    2.21
   6  -6  -4   18.55    1.96
   6  -6  -3    0.84    0.57
  -6  -6   3    1.38    0.62
   6  -6  -3    0.65    0.33
   6  -6  -2   11.29    1.10
  -6  -6   2   14.01    1.37
   6  -6  -2   11.84    1.39
  -6  -6   2   10.77    1.34
  -6  -6   1   29.12    2.74
   6  -6  -1   28.69    2.53
  -6  -6   1   25.15    2.55
   6  -6   0   17.90    1.55
   6  -6   0   15.63    1.47
  -6  -6   0   17.70    1.75
  -6  -6   0   16.80    1.79
  -6  -6  -1   50.20    4.62
  -6  -6  -1   52.41    4.63
  -6  -6  -2   11.99    1.38
  -6  -6  -2   12.73    1.46
  -6   6  -3   33.14    3.26
  -6  -6  -3   40.58    3.34
  -6  -6  -3   31.32    3.31
   6   6   4   19.91    2.15
  -6   6  -4   20.67    2.18
  -6   6  -4   15.61    1.73
  -6  -6  -4   18.90    2.08
  -6  -6  -4   19.23    2.01
  -6   6  -5    1.72    0.90
  -6   6  -5    1.57    0.65
   6   6   5    1.71    1.06
   6   6   6    8.79    1.77
  -6  -6  -6   10.63    1.62
  -6   6  -7    0.47    1.33
  -6   6  -7    0.24    1.09
   6   6   7   -1.52    1.07
  -6  -6  -7    0.96    0.75
  -6  -6  -7   -0.33    0.69
  -6   6  -8    2.72    1.62
   6   6   8    1.29    1.47
  -6  -6  -8    0.62    1.04
  -6  -6  -8    0.85    1.09
  -6   7   9    0.01    1.58
   6   7  -9   -1.30    1.22
   6  -7  -9    1.26    1.48
   6   7  -8   -0.09    1.01
  -6   7   8    1.31    1.39
   6  -7  -8    0.55    1.18
   6   7  -7    6.43    1.51
  -6   7   7    4.94    1.58
   6  -7  -7    2.94    1.40
   6  -7  -7    4.98    1.72
  -6   7   6   37.07    3.49
   6  -7  -6   32.43    3.73
   6  -7  -6   37.91    4.30
  -6  -7   6   33.53    4.40
  -6   7   5   29.41    2.85
   6  -7  -5   21.20    2.81
   6  -7  -5   26.10    2.68
  -6  -7   5   27.04    2.83
   6  -7  -4    1.89    0.56
  -6  -7   4    1.71    0.73
   6  -7  -4    2.28    0.82
  -6  -7   3   18.24    1.92
   6  -7  -3   17.38    1.71
   6  -7  -3   15.31    1.87
  -6  -7   3   19.09    1.92
   6  -7  -2   28.06    2.73
  -6  -7   2   33.61    2.82
   6  -7  -2   28.01    2.54
  -6  -7   2   26.55    2.73
  -6  -7   1    6.30    0.84
   6  -7  -1    4.15    0.52
   6  -7   0   26.71    2.64
  -6  -7   0   35.09    2.95
   6  -7   0   29.93    2.71
  -6  -7   0   36.40    3.01
  -6  -7  -1    1.58    0.53
   6   7   2   -0.37    0.45
  -6  -7  -2    0.99    0.47
  -6  -7  -2   -0.54    0.33
   6   7   3   17.45    1.90
  -6  -7  -3   18.59    2.08
  -6  -7  -3   18.52    1.96
  -6   7  -4   -0.57    0.55
  -6  -7  -4    0.53    0.69
  -6  -7  -4    0.90    0.60
   6   7   5   12.48    1.76
  -6   7  -5   11.78    1.79
  -6  -7  -5   13.25    1.68
  -6  -7  -5    9.45    1.53
   6   7   6    2.43    1.43
  -6   7  -6    1.89    1.22
  -6  -7  -6    4.59    1.25
  -6  -7  -6    3.05    0.98
   6   7   7    6.15    1.68
  -6   7  -7    2.99    1.36
  -6  -7  -7    5.83    1.29
  -6  -7  -7    5.81    1.37
  -6   7  -8    0.83    1.88
   6   7   8   -1.29    1.33
  -6  -7  -8    1.64    1.05
  -6  -7  -8    1.11    1.16
   6   8  -9    4.52    1.72
   6  -8  -9    3.74    1.85
   6   8  -8   -0.04    1.21
  -6   8   8    1.15    1.49
   6  -8  -8   -1.54    1.14
  -6  -8   8   -1.10    1.65
   6   8  -7    0.62    1.12
  -6   8   7    3.58    1.20
   6  -8  -7    2.89    1.42
   6  -8  -7    0.64    1.05
  -6   8   6   -0.28    0.89
   6  -8  -6    0.22    0.91
   6  -8  -6    0.18    0.75
  -6  -8   6    0.08    1.05
  -6  -8   5    0.75    0.98
   6  -8  -5    0.38    0.72
  -6  -8   4    4.52    1.08
   6  -8  -4    3.99    1.06
   6  -8  -4    5.48    0.97
  -6  -8   3    3.55    0.90
   6  -8  -3    2.06    0.81
  -6  -8   3    3.16    0.90
  -6  -8   2   76.96    6.48
   6  -8  -2   65.39    6.37
   6  -8  -2   77.41    6.22
   6  -8  -1    2.32    0.44
   6  -8  -1    2.60    0.61
  -6  -8   1    1.92    0.66
  -6  -8   1    2.85    0.85
  -6  -8   1    3.30    0.67
  -6  -8   0   33.59    3.03
   6  -8   0   34.64    2.77
   6  -8   0   28.51    2.81
  -6  -8   0   30.16    3.05
  -6  -8  -1    6.95    1.08
  -6  -8  -1    5.82    0.95
   6  -8   1    5.89    0.65
  -6  -8  -2    1.88    0.69
  -6  -8  -2    2.96    0.74
   6   8   3   20.16    2.05
  -6  -8  -3   21.44    2.25
  -6  -8  -3   21.10    2.29
   6   8   4   -0.52    0.65
  -6  -8  -4   -0.42    0.64
   6   8   5    0.57    0.78
  -6  -8  -5    0.83    0.72
   6   8   6    0.45    1.15
  -6  -8  -6    0.30    0.65
  -6  -8  -6   -0.77    0.65
  -6   8  -7   -0.61    1.07
   6   8   7    0.87    1.42
  -6  -8  -7   -0.11    0.82
  -6  -8  -7    1.29    1.33
  -6   8  -8    1.96    1.48
   6   8   8    3.01    1.79
  -6  -8  -8    1.56    0.96
  -6  -8  -8    3.35    1.54
   6  -9  -8   -1.09    1.18
   6  -9  -7    1.66    1.25
   6  -9  -6    0.01    0.83
   6  -9  -5   12.68    2.71
  -6  -9   5   15.06    2.27
   6  -9  -5   13.16    1.89
   6  -9  -4    1.46    0.88
  -6  -9   4    1.59    0.76
   6  -9  -4    2.35    0.77
  -6  -9   4    3.29    1.15
   6  -9  -3    0.46    0.58
   6  -9  -3    0.49    0.55
  -6  -9   3   -0.08    0.59
  -6  -9   3    2.03    0.95
  -6  -9   2    6.88    1.13
   6  -9  -2    8.18    0.87
   6  -9  -2    7.28    1.07
  -6  -9   2    5.80    1.11
   6  -9  -1    2.03    0.47
  -6  -9   1    3.68    0.81
  -6  -9   1    3.40    0.86
   6  -9  -1    1.23    0.51
  -6  -9   0    0.26    0.51
  -6  -9   0    0.45    0.55
   6  -9   1    3.06    0.63
   6  -9   1    2.91    0.64
  -6  -9  -1    4.88    0.95
  -6  -9  -1    3.23    0.86
  -6  -9  -2    0.21    0.61
   6  -9   2   -0.39    0.29
  -6  -9  -2    0.41    0.55
  -6  -9  -3   -1.07    0.45
   6   9   4    4.42    1.28
  -6  -9  -4    4.41    1.04
  -6  -9  -4    2.13    0.91
  -6  -9  -5   14.37    2.04
  -6  -9  -5   15.39    1.94
   6   9   6   -0.45    1.16
  -6  -9  -6   -1.04    0.71
  -6  -9  -6    1.43    1.36
   6   9   7   18.17    3.38
  -6  -9  -7   20.64    2.71
  -6  -9  -7   21.46    2.64
   6 -10  -8    2.08    1.58
  -6 -10   7   -0.31    1.38
   6 -10  -6    6.14    1.53
   6 -10  -5    3.17    1.03
  -6 -10   4    1.04    0.97
  -6 -10   4    0.64    0.75
   6 -10  -4    0.36    0.81
  -6 -10   3    2.69    0.94
   6 -10  -3    3.57    0.85
   6 -10  -3    2.47    0.80
  -6 -10   3    3.51    1.22
  -6 -10   2    0.63    1.05
  -6 -10   2   -0.86    0.62
  -6 -10   1   23.31    2.45
  -6 -10   1   23.83    2.54
   6 -10   0    1.01    0.45
  -6 -10   0    0.98    0.68
  -6 -10   0    0.02    0.60
   6 -10   1    0.00    0.47
  -6 -10  -1    1.03    0.65
  -6 -10  -2   11.58    2.13
  -6 -10  -2   12.07    1.62
  -6 -10  -3   -0.54    0.54
  -6 -10  -3    0.45    0.63
  -6 -10  -4    0.62    0.62
  -6 -10  -4    0.52    0.69
  -6 -10  -5   -0.66    0.69
  -6 -10  -5    0.46    0.59
  -6 -10  -6    5.66    1.49
  -6 -10  -7    0.53    1.04
  -6 -10  -7   -0.71    0.96
   6 -11  -7    3.68    1.45
   6 -11  -6    8.72    1.91
   6 -11  -5    5.74    1.46
  -6 -11   5    5.68    1.41
   6 -11  -4    7.77    1.80
  -6 -11   4    8.29    1.45
   6 -11  -3    0.07    0.69
  -6 -11   3   -0.75    0.70
   6 -11  -2    0.73    0.85
  -6 -11   2   -0.30    0.67
  -6 -11   2   -0.50    0.71
  -6 -11   1    7.51    1.27
   6 -11  -1    7.65    1.14
   6 -11   0    0.06    0.47
  -6 -11   0   -0.20    0.61
   6 -11   0    0.36    0.50
  -6 -11   0   -0.49    0.63
   6 -11   1    0.79    0.49
  -6 -11  -1    1.29    0.74
  -6 -11  -1   -0.19    0.58
  -6 -11  -2    1.84    0.86
  -6 -11  -2    1.72    0.71
   6 -11   2    1.12    0.65
  -6 -11  -3    0.79    0.74
  -6 -11  -3    1.36    0.64
  -6 -11  -4    0.76    0.79
  -6 -11  -4    0.08    0.72
  -6 -11  -5    4.80    1.25
  -6 -11  -5    5.91    1.34
  -6 -11  -6   -0.67    0.81
  -6 -11  -6   -1.46    0.82
  -6 -12   6    2.17    1.08
  -6 -12   5    3.52    1.72
   6 -12  -4    4.76    1.25
  -6 -12   4    6.77    1.45
  -6 -12   3    3.04    1.15
   6 -12  -3    5.88    1.32
  -6 -12   3    2.18    0.90
  -6 -12   2    5.60    1.29
  -6 -12   2    9.24    1.45
  -6 -12   1    1.50    0.78
  -6 -12   1    1.28    0.88
  -6 -12   0    0.24    0.69
  -6 -12   0   -0.45    0.63
  -6 -12  -1   -0.27    0.76
  -6 -12  -1   -0.67    0.63
  -6 -12  -2    0.35    0.81
  -6 -12  -2    0.50    0.64
  -6 -12  -3   -0.53    0.70
   6 -12   3   -0.65    0.70
  -6 -12  -3    0.56    0.70
  -6 -12  -4    0.75    0.84
  -6 -12  -4   -0.08    0.96
  -6 -12  -5   -0.65    0.87
  -6 -12  -5    0.01    0.83
  -6 -13   5    1.18    1.17
  -6 -13   4   -1.38    0.98
   6 -13  -4    0.85    1.07
  -6 -13   3   11.99    1.79
  -6 -13   3    8.09    1.64
  -6 -13   2    0.28    0.89
  -6 -13   2    1.01    0.82
  -6 -13   1   -0.63    0.77
  -6 -13   1   -0.57    0.68
  -6 -13   0    1.91    0.87
  -6 -13   0    1.09    0.89
  -6 -13  -1    2.13    0.91
  -6 -13  -1    0.64    0.87
  -6 -13  -2    0.70    0.82
  -6 -13  -2   -0.54    0.71
  -6 -13  -3    2.13    1.11
  -6 -13  -3    3.00    1.03
  -6 -13  -4    1.39    0.98
  -6 -13  -4   -0.52    0.91
  -6 -14   4    0.79    1.11
  -6 -14   3   -0.04    0.86
  -6 -14   3   -0.94    0.96
  -6 -14   2   -1.00    1.11
  -6 -14   2   -0.37    0.96
  -6 -14   1    1.50    1.05
  -6 -14   1    6.32    1.30
  -6 -14   0    5.04    1.23
  -6 -14   0    2.05    1.03
  -6 -14  -1    1.56    1.64
  -6 -14  -1    0.59    0.98
  -6 -14  -2    2.67    0.99
  -6 -14  -2   -0.64    1.13
  -6 -14  -3   -0.39    0.88
  -6 -14  -3    0.07    0.93
  -6 -15   1    0.08    0.95
  -6 -15   1   -0.62    0.95
  -6 -15   0   -1.34    0.91
  -6 -15   0    0.24    0.95
   7   0 -10   -0.46    1.53
   7   0 -10    1.02    1.60
  -7   0   9    1.50    1.84
   7   0  -9   -0.83    1.11
   7   0  -8    3.81    1.35
   7   0  -8    4.79    1.46
  -7   0   7   -1.95    1.38
   7   0  -7   -0.21    0.79
   7   0  -7   -0.92    1.27
  -7   0   6    5.32    1.31
   7   0  -6    4.51    1.11
   7   0  -6    3.47    1.14
   7   0  -5    0.32    0.60
  -7   0   5    0.15    0.64
   7   0  -5   -0.72    0.40
   7   0  -4    3.62    0.82
  -7   0   3    0.26    0.45
   7   0  -3    0.11    0.39
  -7   0   2  228.41   18.47
   7   0  -2  213.08   18.39
   7   0  -1    0.15    0.24
  -7   0   0    3.99    0.50
  -7   0  -1    0.30    0.44
  -7   0  -2   96.67    8.58
  -7   0  -2  100.61    8.40
  -7   0  -3   -0.14    0.27
  -7   0  -3   -0.28    0.36
  -7   0  -4   -0.10    0.44
  -7   0  -4    0.17    0.42
  -7   0  -5   -0.61    0.58
  -7   0  -6   28.62    3.09
  -7   0  -6   29.73    2.98
  -7   0  -7   -0.14    0.84
  -7   0  -7   -1.33    0.71
  -7   0  -8   12.12    1.89
  -7   0  -8    8.72    1.80
  -7   0  -9    0.15    1.23
   7   0   9   -1.21    1.37
  -7   0  -9    0.62    1.14
   7   1 -10    2.14    1.52
   7   1 -10    2.58    1.87
   7  -1 -10    2.42    1.54
  -7  -1  10    3.70    1.94
   7  -1 -10    1.55    1.64
   7   1  -9    2.70    1.60
   7   1  -9    4.59    1.44
   7  -1  -9    5.73    1.88
   7  -1  -9    4.26    1.48
  -7  -1   9    6.55    2.54
   7   1  -8    6.82    1.79
   7   1  -8    7.71    1.84
  -7  -1   8    8.15    1.96
   7  -1  -8    8.88    1.75
   7  -1  -8    9.30    1.86
   7   1  -7    8.64    1.69
   7   1  -7    8.81    2.06
  -7   1   7   10.94    1.79
   7  -1  -7    9.80    1.97
  -7  -1   7   10.45    2.27
  -7   1   6   18.60    2.25
   7   1  -6   18.19    2.13
  -7  -1   6   18.77    2.38
   7  -1  -6   17.44    2.13
   7  -1  -6   17.19    2.23
   7   1  -5    3.42    0.84
  -7   1   5    3.68    1.01
   7  -1  -5    3.62    0.95
   7  -1  -5    3.82    0.83
  -7  -1   5    3.57    1.16
   7   1  -4   71.79    6.12
  -7   1   4   79.09    6.21
   7  -1  -4   61.73    6.09
  -7  -1   4   64.05    6.18
   7   1  -3   60.38    5.49
  -7   1   3   63.09    5.51
   7  -1  -3   59.77    5.50
  -7  -1   3   68.02    5.60
  -7   1   2  176.83   14.74
   7   1  -2  172.07   14.70
   7  -1  -2  174.50   14.70
  -7  -1   2  179.29   14.78
  -7   1   1   29.01    2.71
   7  -1  -1   34.55    2.82
  -7  -1   1   32.62    2.85
  -7   1   0    0.03    0.17
  -7   1  -1    0.25    0.20
  -7   1  -1    0.27    0.22
  -7  -1  -1    0.24    0.23
  -7  -1  -1   -0.01    0.26
  -7   1  -2   11.08    1.12
  -7   1  -2   11.81    1.24
  -7  -1  -2   11.16    1.19
  -7  -1  -2   11.04    1.20
  -7  -1  -3   38.82    3.52
  -7   1  -4    0.87    0.54
  -7   1  -4   -0.42    0.37
  -7  -1  -4    0.49    0.44
  -7  -1  -4   -0.06    0.47
  -7   1  -5    4.63    0.94
  -7   1  -5    5.40    1.09
  -7  -1  -5    5.40    1.07
  -7  -1  -5    5.89    0.96
  -7   1  -6    3.62    1.00
  -7   1  -6    5.23    1.26
  -7  -1  -6    4.73    1.11
  -7   1  -7    3.58    1.14
  -7   1  -7    5.93    1.38
  -7  -1  -7    1.68    0.96
  -7  -1  -7    2.82    1.03
  -7   1  -8    2.06    1.03
  -7   1  -8    1.03    1.15
  -7  -1  -8    0.91    0.84
  -7  -1  -8   -1.77    0.96
   7   1   9    4.16    2.12
  -7   1  -9   11.51    2.01
  -7  -1  -9    9.69    1.86
   7  -1   9    9.04    2.16
  -7  -1  -9    9.82    2.08
   7   2 -10    1.57    1.20
  -7   2  10    0.82    1.84
   7  -2 -10    0.57    1.43
   7   2  -9    9.44    1.97
   7  -2  -9   12.50    2.44
  -7  -2   9    5.37    2.34
   7  -2  -9   14.91    2.39
   7   2  -8    2.21    1.04
  -7  -2   8    4.93    1.59
   7  -2  -8    0.47    1.16
   7  -2  -8    2.51    1.71
  -7   2   7    0.97    1.23
   7   2  -7    2.56    1.04
   7  -2  -7    1.09    0.99
   7  -2  -7    1.57    1.01
   7   2  -6   35.66    3.50
  -7   2   6   33.62    3.53
   7  -2  -6   37.08    3.64
   7  -2  -6   31.05    3.50
  -7  -2   6   35.74    3.69
   7   2  -5    1.11    0.63
  -7   2   5    0.13    0.68
   7  -2  -5    0.60    0.58
   7  -2  -5    0.59    0.50
  -7  -2   5    0.09    0.66
  -7   2   4    1.18    0.65
  -7  -2   4    0.83    0.65
   7  -2  -4    1.24    0.54
   7  -2  -4    1.56    0.50
   7   2  -3    0.96    0.40
  -7   2   3    1.71    0.62
  -7  -2   3    2.25    0.72
   7  -2  -3    1.70    0.54
   7   2  -2    0.98    0.37
  -7  -2   2    2.56    0.65
   7  -2  -2    1.37    0.46
  -7   2   1    0.58    0.17
  -7  -2   1    0.36    0.32
  -7  -2   1    0.56    0.30
   7  -2  -1    0.52    0.27
  -7   2   0   48.75    4.05
  -7  -2   0   46.95    4.13
  -7   2  -1   12.83    1.30
  -7   2  -1   13.21    1.19
  -7  -2  -1   13.18    1.32
  -7  -2  -1   13.68    1.36
  -7   2  -2   32.80    3.08
  -7   2  -2   37.54    3.23
  -7  -2  -2   36.48    3.26
  -7  -2  -2   37.58    3.25
  -7   2  -3   11.21    1.25
  -7   2  -3   13.02    1.45
  -7  -2  -3   13.29    1.42
  -7  -2  -3   14.56    1.46
  -7   2  -4   10.16    1.18
  -7   2  -4   12.29    1.55
  -7  -2  -4    9.77    1.28
  -7   2  -5    7.93    1.10
  -7   2  -5    5.62    1.20
  -7  -2  -5    8.85    1.27
  -7  -2  -5    7.72    1.16
  -7   2  -6    7.72    1.43
  -7   2  -6   11.09    1.66
  -7  -2  -6   12.80    1.67
  -7  -2  -6   10.68    1.46
  -7   2  -7    0.99    0.95
  -7   2  -7    1.20    0.95
  -7  -2  -7    0.20    0.72
  -7  -2  -7    0.11    0.71
   7   2   8    2.39    1.96
  -7   2  -8   -0.27    0.81
  -7  -2  -8    2.80    1.18
  -7  -2  -8    1.28    0.93
  -7   2  -9   -0.49    0.98
   7   2   9   -1.20    1.56
  -7   2  -9   -1.37    1.19
  -7  -2  -9    0.48    0.98
   7   3 -10    2.55    1.66
  -7   3  10    5.64    2.48
   7  -3 -10    8.08    2.22
  -7  -3  10    4.53    2.49
  -7   3   9    4.64    2.10
   7   3  -9    8.40    1.90
  -7  -3   9   12.21    2.78
   7  -3  -9    4.94    1.92
  -7   3   8    2.00    1.45
   7   3  -8    2.22    1.19
   7  -3  -8    1.93    1.13
   7  -3  -8    4.18    1.37
  -7  -3   8    2.00    1.76
  -7   3   7    8.41    2.08
   7   3  -7   13.85    1.83
  -7  -3   7   19.40    2.97
   7  -3  -7   11.69    1.91
   7  -3  -7   14.90    2.31
  -7   3   6   10.69    1.76
   7   3  -6    9.89    1.54
  -7  -3   6   14.86    1.97
   7  -3  -6   10.76    1.61
   7  -3  -6   10.37    1.81
  -7   3   5    1.18    0.68
   7   3  -5    0.93    0.56
  -7  -3   5    1.86    0.95
   7  -3  -5    1.48    0.69
   7  -3  -5    1.40    0.56
   7   3  -4   57.54    4.86
  -7   3   4   60.28    4.86
   7  -3  -4   49.48    4.89
  -7  -3   4   50.50    4.94
   7  -3  -4   49.88    4.72
  -7   3   3   41.78    3.87
   7   3  -3   46.14    3.92
  -7  -3   3   41.56    3.99
   7  -3  -3   42.96    3.95
  -7  -3   2    3.71    0.60
   7  -3  -2    3.60    0.66
  -7  -3   2    3.35    0.72
  -7  -3   1   30.92    2.73
   7  -3  -1   29.97    2.63
  -7  -3   1   27.99    2.67
  -7   3   0   62.06    5.19
  -7  -3   0   62.03    5.33
  -7   3  -1   47.41    4.10
  -7  -3  -1   46.43    4.15
  -7  -3  -1   49.15    4.21
  -7   3  -2   55.25    5.19
  -7  -3  -2   65.35    5.30
  -7   3  -3    3.38    0.56
  -7   3  -3    3.10    0.74
  -7  -3  -3    3.47    0.71
  -7  -3  -3    3.24    0.69
  -7   3  -4   42.86    4.20
  -7  -3  -4   48.37    4.36
  -7  -3  -4   52.87    4.43
  -7   3  -5    1.37    0.61
  -7   3  -5    0.35    0.66
  -7  -3  -5    1.09    0.69
  -7  -3  -5    1.24    0.63
  -7   3  -6   29.25    3.11
  -7   3  -6   23.46    2.95
  -7  -3  -6   31.16    2.99
  -7  -3  -6   28.00    2.99
  -7   3  -7    0.98    0.91
  -7   3  -7    1.36    0.95
  -7  -3  -7    3.93    1.14
  -7  -3  -7    0.91    0.81
   7   3   8    3.03    1.97
  -7   3  -8    1.91    1.11
  -7   3  -8    2.46    1.32
  -7  -3  -8    5.30    1.35
  -7  -3  -8    2.53    1.90
  -7   3  -9   -0.34    1.20
   7   3   9    0.29    1.61
  -7   3  -9   -3.75    1.42
  -7  -3  -9    0.91    1.17
  -7  -3  -9    2.38    1.19
   7   4 -10   -0.32    1.21
  -7   4  10    1.87    1.96
   7  -4 -10    0.69    1.55
   7   4  -9   -2.60    1.61
  -7   4   9    0.05    1.42
   7  -4  -9    0.67    1.25
  -7   4   8    4.73    2.10
   7   4  -8    6.32    1.50
   7  -4  -8    6.67    1.65
  -7  -4   8    2.79    1.70
   7  -4  -8    3.89    1.41
  -7   4   7    7.01    1.57
   7   4  -7    7.58    1.47
   7  -4  -7    7.30    1.79
   7  -4  -7    7.56    1.75
  -7   4   6   -0.20    0.78
   7   4  -6   -0.65    0.64
   7  -4  -6   -0.71    0.61
  -7  -4   6    0.02    0.92
   7  -4  -6   -0.64    0.74
   7   4  -5   62.81    5.78
  -7   4   5   68.46    5.80
   7  -4  -5   67.85    6.01
  -7  -4   5   63.17    5.96
   7  -4  -5   59.53    5.74
   7   4  -4   31.49    3.01
  -7   4   4   36.72    3.02
   7  -4  -4   30.67    2.90
  -7  -4   4   26.67    3.07
   7  -4  -4   29.99    3.19
  -7   4   3   50.84    4.37
   7   4  -3   55.50    4.47
  -7  -4   3   48.06    4.50
   7  -4  -3   50.81    4.49
   7  -4  -3   42.71    4.21
  -7  -4   2   16.28    1.74
  -7  -4   2   15.88    1.63
   7  -4  -2   16.68    1.66
  -7  -4   1   33.29    3.27
  -7  -4   1   35.30    3.26
   7  -4  -1   40.44    3.21
   7  -4   0   30.04    2.54
  -7  -4   0   28.90    2.69
  -7   4  -1    4.46    0.64
  -7  -4  -1    5.96    0.75
  -7  -4  -1    6.79    0.85
  -7   4  -2   67.95    6.60
  -7  -4  -2   82.12    6.71
  -7  -4  -2   83.03    6.77
  -7   4  -3   -0.23    0.42
  -7   4  -3    0.42    0.34
  -7  -4  -3    0.47    0.39
  -7  -4  -3    0.67    0.38
  -7   4  -4   -1.17    0.81
  -7   4  -4    0.02    0.40
  -7  -4  -4   -0.04    0.48
  -7  -4  -4   -0.49    0.42
  -7   4  -5    1.95    0.78
  -7   4  -5    0.47    0.66
  -7  -4  -5    2.18    0.72
  -7  -4  -5    1.28    0.71
  -7   4  -6   37.53    3.73
  -7   4  -6   38.83    4.04
  -7  -4  -6   41.99    3.96
  -7  -4  -6   38.21    3.91
  -7   4  -7    0.89    0.99
  -7   4  -7    2.39    1.05
   7   4   7    1.27    1.50
  -7  -4  -7    1.67    0.90
  -7  -4  -7    1.84    0.99
  -7   4  -8    1.22    1.38
  -7   4  -8    3.11    1.28
   7   4   8    3.57    2.10
  -7  -4  -8    0.24    0.91
  -7  -4  -8    1.07    1.01
   7   4   9    7.15    2.44
  -7   4  -9    2.01    1.33
  -7  -4  -9    3.43    1.46
  -7  -4  -9    3.97    1.43
  -7   5   9    8.35    2.87
   7  -5  -9   12.99    2.46
   7   5  -8   30.78    3.43
   7  -5  -8   31.26    4.28
   7  -5  -8   31.33    3.80
  -7  -5   8   27.17    4.30
  -7   5   7    0.77    1.17
   7   5  -7    2.17    0.99
   7  -5  -7    1.23    1.09
   7  -5  -7    1.35    1.23
  -7  -5   7   -0.18    1.33
  -7   5   6   15.05    2.10
  -7  -5   6   18.32    2.38
   7  -5  -6   17.77    2.03
   7  -5  -6   16.80    2.32
  -7   5   5    7.51    1.04
   7   5  -5    3.82    1.02
   7  -5  -5    4.72    1.21
  -7  -5   5    5.39    1.29
   7  -5  -5    5.64    1.01
  -7   5   4    2.89    0.75
  -7  -5   4    2.36    0.74
   7  -5  -4    1.57    0.73
   7  -5  -3   15.21    1.53
  -7  -5   3   17.25    1.83
   7  -5  -3   17.34    1.84
  -7  -5   2   25.22    2.53
   7  -5  -2   25.88    2.51
  -7  -5   2   27.62    2.59
  -7  -5   1    1.03    0.44
   7  -5  -1    0.54    0.31
  -7  -5   1    0.92    0.47
  -7  -5   0    2.13    0.57
  -7  -5   0    2.17    0.58
   7  -5   0    2.58    0.43
  -7   5  -1    3.88    0.55
  -7  -5  -1    4.52    0.71
  -7  -5  -1    3.78    0.80
  -7   5  -2   62.42    5.87
  -7  -5  -2   73.54    5.99
  -7  -5  -2   69.73    6.05
  -7   5  -3    7.28    1.14
  -7  -5  -3    6.73    1.09
  -7  -5  -3    8.54    1.09
  -7   5  -4   61.87    5.00
  -7  -5  -4   54.70    5.22
  -7  -5  -4   56.20    5.31
  -7   5  -5   27.56    2.84
  -7   5  -5   32.92    3.24
  -7  -5  -5   29.58    3.08
   7   5   6   17.98    2.73
  -7   5  -6   25.68    2.97
  -7   5  -6   22.47    2.43
  -7  -5  -6   27.41    2.65
  -7  -5  -6   19.15    2.45
  -7   5  -7   -1.29    0.91
  -7   5  -7   -1.71    1.00
   7   5   7   -2.39    1.13
  -7  -5  -7    0.34    0.77
  -7  -5  -7   -0.14    0.61
  -7   5  -8    0.86    1.05
   7   5   8   -0.50    1.57
  -7  -5  -8   -1.23    0.76
  -7  -5  -8   -2.56    1.27
   7   6  -9    0.68    1.22
  -7   6   9   -1.89    1.81
   7  -6  -9    0.66    1.38
   7  -6  -9    1.09    1.40
   7   6  -8    0.18    0.93
  -7   6   8    1.32    1.43
   7  -6  -8   -0.67    1.04
   7  -6  -8    0.98    1.39
  -7  -6   8   -0.58    1.23
   7   6  -7    2.04    0.90
   7  -6  -7    3.15    1.19
  -7  -6   7    1.12    1.37
   7  -6  -7    4.48    1.48
  -7   6   6    4.64    1.18
  -7  -6   6    5.85    1.51
   7  -6  -6    6.61    1.86
  -7   6   5   15.19    1.77
   7   6  -5   14.58    1.89
   7  -6  -5   15.53    2.10
   7  -6  -5   14.64    1.73
  -7  -6   5   19.60    2.16
   7  -6  -4   -0.21    0.58
  -7  -6   4   -0.07    0.68
   7  -6  -4   -0.49    0.39
  -7  -6   3   77.58    6.96
   7  -6  -3   83.81    6.79
   7  -6  -3   77.91    7.03
  -7  -6   3   78.20    7.03
  -7  -6   2   66.36    5.47
   7  -6  -2   59.88    5.43
  -7  -6   2   58.96    5.44
  -7  -6   1   16.57    1.66
  -7  -6   1   12.66    1.54
   7  -6  -1   17.47    1.56
  -7  -6   0    0.95    0.52
   7  -6   0    0.61    0.25
  -7  -6   0    0.91    0.40
  -7  -6  -1   10.03    1.25
  -7  -6  -1   10.79    1.32
  -7   6  -2    8.92    1.03
  -7  -6  -2    8.76    1.15
  -7  -6  -2    9.21    1.21
  -7   6  -3   -0.63    0.45
  -7  -6  -3    0.57    0.50
  -7  -6  -3    0.40    0.41
  -7   6  -4    0.39    0.66
  -7  -6  -4    0.89    0.70
  -7  -6  -4    1.20    0.61
  -7   6  -5    0.40    0.79
  -7  -6  -5   -0.57    0.51
  -7  -6  -5   -0.77    0.55
   7   6   6    6.79    1.61
  -7   6  -6    4.75    1.73
  -7  -6  -6    4.96    1.11
   7   6   7    3.09    1.79
  -7   6  -7   10.34    1.95
  -7  -6  -7    7.68    1.52
  -7  -6  -7    6.82    1.39
   7   6   8   -0.75    1.54
  -7  -6  -8    0.88    1.00
  -7   7   9   -0.56    1.65
   7   7  -9   -0.23    1.24
   7  -7  -9   -1.13    1.40
   7   7  -8    3.19    1.31
  -7   7   8    2.86    1.57
   7  -7  -8    4.38    2.05
  -7   7   7   -1.49    1.01
   7   7  -7   -1.03    1.00
   7  -7  -7    0.19    1.03
   7  -7  -7    0.81    0.96
   7   7  -6   16.85    2.04
  -7   7   6   18.80    1.98
   7  -7  -6   15.93    2.03
   7  -7  -6   12.75    2.25
  -7  -7   6   12.15    2.15
   7  -7  -5    2.09    0.94
  -7  -7   5    1.57    0.94
  -7  -7   4    1.69    0.89
   7  -7  -4    0.66    0.76
   7  -7  -4    2.42    0.64
   7  -7  -3    5.53    1.03
   7  -7  -3    6.68    0.83
  -7  -7   3    4.67    0.97
  -7  -7   3    5.16    0.99
  -7  -7   2    0.49    0.61
  -7  -7   2    0.87    0.55
  -7  -7   1   35.77    3.13
  -7  -7   1   33.17    3.03
   7  -7  -1   30.60    3.06
   7  -7   0   27.99    2.56
  -7  -7   0   31.74    2.88
  -7  -7  -1   13.50    1.49
  -7  -7  -1   12.57    1.53
  -7  -7  -2   -0.09    0.42
  -7  -7  -2    0.81    0.42
  -7  -7  -3    4.80    0.90
  -7  -7  -3    4.48    0.93
  -7   7  -4   14.78    1.76
   7   7   4   13.36    1.73
  -7  -7  -4   10.78    2.27
  -7  -7  -4   11.41    2.08
   7   7   5    3.84    1.20
  -7   7  -5    3.38    1.24
  -7  -7  -5    5.95    1.21
  -7   7  -6    0.69    1.05
  -7  -7  -6    0.76    0.75
  -7  -7  -6    0.90    0.72
   7   7   7    7.40    2.14
  -7   7  -7    8.46    2.12
  -7   7  -8   -0.64    1.41
   7   7   8    0.95    1.60
  -7  -7  -8   -1.15    0.93
  -7  -7  -8    0.12    0.95
  -7   8   8    0.96    1.65
   7   8  -8   -0.05    1.33
   7  -8  -8    0.97    1.48
  -7   8   7    1.52    1.18
   7   8  -7   -0.40    0.89
   7  -8  -7   -0.12    1.14
  -7  -8   7    1.33    1.85
   7  -8  -6    7.69    1.72
   7  -8  -5    1.56    0.96
  -7  -8   5    1.11    0.95
   7  -8  -5    0.81    0.71
  -7  -8   4   14.92    1.95
   7  -8  -4   16.21    1.88
   7  -8  -4   15.82    1.90
  -7  -8   3   -0.91    0.54
  -7  -8   3   -0.61    0.65
   7  -8  -3    0.33    0.42
  -7  -8   2    0.92    0.55
  -7  -8   2   -0.51    0.53
   7  -8  -2    0.47    0.43
   7  -8  -1   10.85    1.22
  -7  -8   1   10.82    1.36
   7  -8   0    0.35    0.32
  -7  -8   0    0.00    0.51
  -7  -8   0   -0.21    0.43
   7  -8   0   -0.41    0.23
  -7  -8  -1    6.92    1.15
  -7  -8  -1    9.51    1.23
   7   8   2    4.52    0.78
  -7  -8  -2    6.56    0.95
  -7  -8  -2    3.87    0.99
   7   8   3    1.08    0.67
  -7  -8  -3    0.40    0.53
  -7  -8  -4    1.58    0.79
  -7  -8  -4    0.53    0.65
   7   8   5    2.04    1.07
  -7  -8  -5    1.14    0.81
  -7  -8  -5    0.47    0.71
  -7   8  -6   -0.98    1.01
   7   8   6    0.14    1.07
  -7  -8  -6   -0.22    0.75
  -7  -8  -6   -1.46    0.66
  -7   8  -7    4.10    1.59
   7   8   7    8.33    2.02
  -7  -8  -7    8.43    1.68
  -7  -8  -7    5.93    1.53
  -7  -8  -8    2.15    1.18
   7  -9  -8   -0.03    1.41
  -7  -9   8   -0.40    1.53
   7  -9  -7   15.73    2.62
  -7  -9   6    0.91    1.29
   7  -9  -6    1.70    1.01
  -7  -9   5    4.33    1.69
  -7  -9   4    1.98    1.03
   7  -9  -4   -0.12    0.78
  -7  -9   4   -1.10    0.60
   7  -9  -3    0.07    0.53
  -7  -9   3    0.41    0.77
   7  -9  -3    0.15    0.47
   7  -9  -2    1.81    0.48
  -7  -9   2    2.60    0.84
  -7  -9   2    1.75    0.70
   7  -9  -2    1.59    0.61
  -7  -9   1   34.82    3.28
  -7  -9   1   34.49    3.17
   7  -9  -1   30.16    2.81
  -7  -9   0    0.50    0.63
   7  -9   0    1.56    0.46
   7  -9   0    1.80    0.44
  -7  -9   0    0.75    0.55
  -7  -9  -1    0.95    0.63
  -7  -9  -1    0.71    0.57
   7  -9   1    0.32    0.55
  -7  -9  -2    1.81    0.60
  -7  -9  -2    0.71    1.01
  -7  -9  -3    8.48    1.38
  -7  -9  -3   10.11    1.49
   7   9   4    7.89    1.27
  -7  -9  -4    6.68    1.33
  -7  -9  -4    6.35    1.30
   7   9   5    0.28    0.86
  -7  -9  -5   -0.05    0.63
  -7  -9  -5    0.26    0.63
   7   9   6    1.34    1.29
  -7  -9  -6    0.38    0.91
  -7  -9  -6   -2.24    0.99
  -7  -9  -7    1.17    0.95
  -7  -9  -7    2.37    1.14
  -7 -10   7    0.21    1.54
   7 -10  -6   -0.05    1.00
  -7 -10   5    8.55    2.11
  -7 -10   5    7.89    1.60
   7 -10  -5    8.66    1.54
  -7 -10   4    0.03    0.74
   7 -10  -4    0.73    0.92
   7 -10  -3    0.07    0.63
  -7 -10   3    0.67    0.84
  -7 -10   3    1.73    0.97
  -7 -10   2   36.01    3.44
  -7 -10   2   30.20    3.25
   7 -10  -2   41.83    3.61
  -7 -10   1    0.56    1.07
   7 -10  -1    1.58    0.60
   7 -10   0   -0.16    0.44
  -7 -10  -1    5.47    1.08
  -7 -10  -1    5.95    1.18
  -7 -10  -2    1.02    0.73
  -7 -10  -2    0.79    0.58
  -7 -10  -3   -0.33    0.48
  -7 -10  -3   -0.56    0.59
  -7 -10  -4    7.82    1.27
  -7 -10  -4    5.92    1.29
  -7 -10  -5    1.29    0.83
  -7 -10  -6    0.08    0.81
  -7 -10  -6   -1.26    0.74
   7 -11  -7   17.84    2.99
   7 -11  -6    2.31    1.17
  -7 -11   5    0.24    0.83
  -7 -11   4    2.30    0.89
   7 -11  -4   -0.87    0.87
  -7 -11   3   -0.07    0.73
   7 -11  -2    2.39    0.93
  -7 -11   2    4.42    1.03
  -7 -11   2    4.76    1.20
   7 -11  -1   13.24    1.69
  -7 -11   1   15.45    1.81
  -7 -11   1   13.13    1.89
  -7 -11   0    0.58    0.66
  -7 -11   0   -0.11    0.61
  -7 -11  -1    1.01    0.72
  -7 -11  -1    0.27    0.67
  -7 -11  -2    0.02    0.62
   7 -11   2   -0.03    0.62
  -7 -11  -2    0.10    0.72
  -7 -11  -3    6.80    1.35
  -7 -11  -3    7.81    1.37
  -7 -11  -4    0.66    0.73
  -7 -11  -4   -1.07    0.83
  -7 -11  -5   -0.19    0.77
  -7 -11  -5    0.56    1.12
  -7 -11  -6    0.29    0.92
  -7 -12   6    0.09    1.09
  -7 -12   5    4.46    1.42
  -7 -12   4    0.74    0.90
   7 -12  -4   -0.85    0.72
   7 -12  -3    1.22    0.88
  -7 -12   3    0.86    0.79
  -7 -12   3   -0.01    0.90
   7 -12  -2    8.50    1.45
  -7 -12   2    7.67    1.41
  -7 -12   2   10.25    1.62
  -7 -12   1   -0.36    0.63
  -7 -12   1   -1.09    0.75
  -7 -12   0    6.29    1.23
  -7 -12   0    6.23    1.34
  -7 -12  -1   -0.42    0.62
  -7 -12  -1    0.56    0.68
  -7 -12  -2    0.09    0.67
  -7 -12  -2    0.20    0.68
  -7 -12  -3    0.10    0.76
  -7 -12  -3    0.61    0.93
  -7 -12  -4    2.08    1.12
  -7 -12  -5    0.50    0.96
  -7 -12  -5   -0.13    0.85
  -7 -13   5    7.51    1.86
   7 -13  -4   -0.70    0.95
   7 -13  -3    2.05    1.17
  -7 -13   3    0.59    1.00
  -7 -13   3    3.20    1.15
  -7 -13   2    3.68    1.08
  -7 -13   2    3.90    1.16
  -7 -13   1    5.54    1.44
  -7 -13   1    4.24    1.19
  -7 -13   0    0.08    0.80
  -7 -13   0    0.84    0.77
  -7 -13  -1   15.31    1.92
  -7 -13  -1   11.51    1.84
  -7 -13  -2   -0.66    0.76
  -7 -13  -3    6.10    1.52
  -7 -13  -3    6.02    1.70
  -7 -13  -4    0.54    0.96
  -7 -13  -4    2.39    0.97
  -7 -14   3    4.64    1.70
  -7 -14   2    3.54    1.16
  -7 -14   1    3.54    1.21
  -7 -14   0   -1.09    1.12
  -7 -14   0   -1.13    0.92
  -7 -14  -1   -1.23    0.80
  -7 -14  -1    0.30    0.85
  -7 -14  -2    2.89    1.04
  -7 -14  -2    2.24    1.00
  -8   0  10    2.79    1.97
   8   0 -10    4.00    2.08
   8   0  -9   -3.02    1.06
   8   0  -9   -0.04    1.13
   8   0  -8    7.89    1.80
  -8   0   8    5.74    2.20
   8   0  -8    9.80    1.99
   8   0  -7   -1.11    0.87
  -8   0   7   -1.06    0.89
   8   0  -7   -0.73    0.69
   8   0  -6   82.06    7.45
  -8   0   6   82.54    7.57
  -8   0   5   -1.15    0.60
   8   0  -5    0.09    0.48
  -8   0   4   13.63    1.64
   8   0  -4   10.57    1.84
  -8   0   3    0.19    0.43
   8   0  -3   -0.32    0.28
  -8   0   2   -0.90    3.28
   8   0  -2    0.34    2.90
  -8   0   1   -0.13    0.20
  -8   0   0    9.16    0.93
  -8   0  -1    0.07    0.23
  -8   0  -1   -0.34    0.19
  -8   0  -2   37.65    3.02
  -8   0  -2   28.63    2.90
  -8   0  -3   -0.65    0.27
  -8   0  -3   -0.25    0.36
  -8   0  -4   54.47    5.26
  -8   0  -4   66.43    5.46
  -8   0  -5   -0.47    0.51
  -8   0  -5   -0.59    0.64
  -8   0  -6    0.30    0.77
  -8   0  -6    0.33    0.67
  -8   0  -7   -1.30    0.79
  -8   0  -7    0.66    0.82
  -8   0  -8    3.39    1.30
  -8   0  -8    6.25    1.61
  -8   0  -9    2.08    1.23
   8   0   9    1.28    1.67
  -8   0  -9   -0.30    1.37
   8   1 -10    9.04    2.19
  -8   1  10    5.53    2.75
   8  -1 -10    6.89    2.59
   8   1  -9    1.63    1.37
  -8   1   9   -1.07    1.66
   8   1  -8    0.15    0.98
  -8   1   8    0.23    1.10
   8  -1  -8   -1.58    0.88
   8   1  -7    2.91    1.12
  -8   1   7    5.70    1.64
   8  -1  -7    4.79    1.45
  -8  -1   7    6.36    1.68
   8  -1  -7    2.95    1.12
   8   1  -6    0.18    0.76
  -8   1   6    0.05    0.85
  -8  -1   6    0.16    0.96
   8  -1  -6    1.11    0.85
   8  -1  -6    0.28    0.63
   8   1  -5    2.05    0.70
  -8   1   5    1.61    0.84
   8  -1  -5    3.97    1.03
  -8  -1   5    3.55    1.00
   8   1  -4   20.00    1.97
  -8   1   4   16.92    1.82
  -8  -1   4   16.01    2.10
   8  -1  -4   12.77    1.70
  -8   1   3    9.25    1.18
   8   1  -3    8.31    1.13
   8  -1  -3   10.35    1.16
  -8  -1   3   11.11    1.24
   8   1  -2    5.75    0.77
  -8   1   2    5.78    0.80
  -8  -1   2    6.08    0.75
   8  -1  -2    6.09    0.80
  -8  -1   2    5.17    0.85
  -8   1   1   24.12    2.22
  -8  -1   1   26.23    2.31
   8  -1  -1   26.61    2.32
  -8   1   0   14.40    1.43
  -8  -1   0   16.83    1.49
  -8   1  -1   19.95    1.86
  -8   1  -1   20.20    2.22
  -8  -1  -1   21.07    1.94
  -8  -1  -1   21.87    1.96
  -8   1  -2   21.78    1.98
  -8   1  -2   19.02    1.86
  -8  -1  -2   18.66    1.93
  -8  -1  -2   22.26    2.00
  -8   1  -3    9.69    1.13
  -8   1  -3    7.38    0.92
  -8  -1  -3    9.82    1.10
  -8  -1  -3    6.42    0.97
  -8   1  -4    6.39    0.95
  -8   1  -4    7.99    1.19
  -8  -1  -4    7.65    1.04
  -8  -1  -4    7.73    1.14
  -8   1  -5   -0.10    0.48
  -8   1  -5   -0.96    0.56
  -8  -1  -5   -0.55    0.52
  -8  -1  -5   -0.41    0.48
  -8   1  -6   10.40    1.44
  -8  -1  -6    7.52    1.39
  -8  -1  -6    9.73    1.49
  -8   1  -7    3.27    1.10
  -8   1  -7    4.40    1.20
  -8  -1  -7    2.29    0.92
  -8   1  -8    3.58    1.40
  -8   1  -8    3.15    1.37
  -8  -1  -8    3.58    1.61
  -8  -1  -8    4.17    1.31
   8   1   9    9.37    2.37
  -8   1  -9   10.91    2.20
  -8   1  -9   11.52    2.21
  -8  -1  -9   11.14    2.19
  -8  -1  -9   15.01    2.29
  -8   2  10    0.22    1.71
   8   2 -10    1.83    1.45
   8  -2 -10    0.84    1.87
   8  -2 -10   -0.27    1.50
  -8   2   9   -0.44    1.60
   8   2  -9    3.32    1.88
   8  -2  -9   -2.02    1.27
  -8   2   8    7.88    2.06
   8   2  -8   11.17    1.89
   8  -2  -8   11.29    1.95
   8  -2  -8    7.30    1.93
  -8  -2   8   11.49    2.07
   8   2  -7    1.02    0.77
  -8   2   7   -0.51    0.93
   8  -2  -7   -1.99    0.76
  -8  -2   7   -0.76    1.05
   8  -2  -7    1.43    1.14
   8   2  -6   31.94    3.24
  -8   2   6   29.30    3.29
   8  -2  -6   28.40    3.19
  -8  -2   6   32.23    3.47
   8  -2  -6   34.43    3.38
  -8   2   5    0.98    0.70
   8   2  -5    3.47    0.81
   8  -2  -5    2.55    0.80
  -8  -2   5    2.19    0.90
   8  -2  -5    2.07    0.70
  -8   2   4  252.05   20.30
   8   2  -4  254.63   20.28
   8  -2  -4  216.19   20.27
   8   2  -3   23.30    2.41
  -8   2   3   27.80    2.48
   8  -2  -3   22.98    2.44
  -8  -2   3   26.74    2.54
   8   2  -2   49.55    4.38
  -8  -2   2   51.76    4.47
  -8  -2   2   47.18    4.34
   8  -2  -2   50.66    4.39
  -8   2   1    0.73    0.22
   8  -2  -1    1.43    0.37
  -8  -2   1    0.56    0.30
  -8   2   0    5.30    0.62
  -8  -2   0    6.00    0.70
  -8   2  -1   -0.18    0.18
  -8   2  -1   -0.25    0.24
  -8  -2  -1   -0.04    0.22
  -8  -2  -1   -0.22    0.28
  -8   2  -2   15.76    1.67
  -8   2  -2   15.28    1.53
  -8  -2  -2   18.21    1.73
  -8  -2  -2   19.35    1.74
  -8   2  -3   74.99    6.62
  -8  -2  -3   73.27    6.59
  -8  -2  -3   78.95    6.62
  -8   2  -4    8.12    1.17
  -8   2  -4    6.34    0.94
  -8  -2  -4    8.44    1.12
  -8  -2  -4    6.89    1.04
  -8   2  -5   16.72    1.92
  -8   2  -5   14.49    1.69
  -8  -2  -5   14.29    1.83
  -8  -2  -5   16.99    1.82
  -8   2  -6   18.06    2.08
  -8  -2  -6   18.28    2.20
  -8  -2  -6   18.56    2.12
  -8   2  -7    1.15    0.93
  -8   2  -7   -0.32    0.86
  -8  -2  -7    0.04    0.83
  -8  -2  -7   -0.78    0.70
  -8   2  -8   -4.12    1.83
  -8   2  -8   -1.48    0.91
  -8  -2  -8    0.63    1.35
  -8  -2  -8    1.28    1.02
   8   2   9   -1.06    1.63
  -8   2  -9   -1.06    1.37
  -8   2  -9    1.34    1.24
  -8  -2  -9    0.26    1.38
  -8  -2  -9    1.30    1.08
   8   3 -10    1.44    1.63
  -8   3  10    0.69    1.72
   8  -3 -10   -1.43    1.42
   8  -3  -9    3.88    1.62
   8   3  -8   16.34    2.28
  -8   3   8   13.01    3.09
   8  -3  -8   14.15    2.49
   8  -3  -8   18.64    2.37
  -8   3   7   38.03    4.57
   8   3  -7   41.60    4.06
   8  -3  -7   38.41    4.26
   8  -3  -7   44.85    4.59
  -8  -3   7   38.48    4.32
  -8   3   6   -0.11    0.80
   8   3  -6    0.22    0.61
   8  -3  -6   -0.69    0.69
   8  -3  -6   -1.54    0.61
  -8  -3   6   -1.08    1.05
   8   3  -5    8.78    1.24
  -8   3   5    8.81    1.26
   8  -3  -5    6.03    1.28
  -8  -3   5    7.71    1.30
   8  -3  -5    6.84    1.15
  -8   3   4   13.42    1.52
   8   3  -4   12.65    1.46
   8  -3  -4   10.80    1.53
   8   3  -3  121.19    8.84
   8  -3  -3   92.82    8.74
  -8  -3   3   92.12    8.80
   8  -3  -2    8.29    1.02
  -8  -3   2    9.51    1.14
  -8  -3   2    8.08    1.00
  -8  -3   1    8.06    0.97
   8  -3  -1    8.82    0.93
  -8   3   0   32.57    2.86
  -8  -3   0   34.50    3.01
  -8   3  -1   14.55    1.50
  -8  -3  -1   17.75    1.61
  -8  -3  -1   15.73    1.61
  -8   3  -2    1.05    0.39
  -8   3  -2    0.48    0.22
  -8  -3  -2    0.39    0.34
  -8  -3  -2    1.30    0.44
  -8   3  -3   30.20    2.82
  -8   3  -3   33.74    3.06
  -8  -3  -3   32.72    3.02
  -8   3  -4   14.36    1.72
  -8   3  -4   18.81    1.98
  -8  -3  -4   19.35    1.94
  -8  -3  -4   18.04    1.91
  -8   3  -5    5.40    1.23
  -8   3  -5    1.73    0.71
  -8  -3  -5    2.51    0.71
  -8  -3  -5    3.63    0.92
  -8   3  -6    2.44    1.58
  -8   3  -6    1.71    0.89
  -8  -3  -6    2.18    0.95
  -8  -3  -6    4.09    1.04
  -8   3  -7    1.14    1.13
  -8   3  -7    0.43    0.91
  -8  -3  -7    1.10    0.86
  -8  -3  -7   -0.29    0.72
  -8   3  -8    3.75    1.55
  -8   3  -8    5.61    1.56
   8   3   8    4.69    2.79
  -8  -3  -8    7.78    1.53
  -8  -3  -8    5.07    1.38
  -8   3  -9    1.28    1.28
   8   3   9    3.17    1.86
  -8  -3  -9    3.11    1.38
  -8  -3  -9    1.42    1.16
   8   4 -10   -0.75    1.30
   8  -4 -10    3.25    1.93
   8   4  -9    0.38    1.63
   8  -4  -9    1.64    1.37
   8   4  -8   11.19    1.99
   8  -4  -8   15.16    2.46
  -8  -4   8   14.18    2.61
  -8   4   7   26.23    2.97
   8   4  -7   25.68    2.80
   8  -4  -7   21.03    2.88
   8  -4  -7   23.28    3.18
   8   4  -6    1.10    0.73
  -8   4   6    3.17    1.13
   8  -4  -6    1.97    1.13
   8  -4  -6    1.16    0.82
  -8  -4   6    1.11    1.14
  -8   4   5    5.03    1.01
   8   4  -5    5.78    1.05
   8  -4  -5    4.43    1.13
   8  -4  -5    4.99    1.00
  -8  -4   5    7.24    1.35
   8   4  -4    7.73    1.12
   8  -4  -4    8.07    0.98
   8   4  -3   48.11    4.27
   8  -4  -3   46.76    4.29
  -8  -4   3   46.09    4.36
   8  -4  -2    5.76    0.88
  -8  -4   2    6.53    0.90
  -8  -4   2    6.95    0.98
  -8  -4   1   39.87    3.30
   8  -4  -1   33.02    3.14
  -8  -4   0   11.83    1.28
  -8   4  -1    0.02    0.26
  -8  -4  -1    0.57    0.30
  -8  -4  -1   -0.06    0.33
  -8   4  -2   -0.15    0.35
  -8  -4  -2   -0.03    0.34
  -8   4  -3   81.98    6.96
  -8   4  -3   86.70    7.26
  -8  -4  -3   85.56    7.24
  -8  -4  -3   77.87    7.26
  -8   4  -4    6.17    0.87
  -8   4  -4    4.86    1.14
  -8  -4  -4    4.11    0.94
  -8  -4  -4    6.81    1.05
  -8   4  -5   22.55    2.26
  -8   4  -5   22.50    2.55
  -8  -4  -5   23.45    2.44
  -8  -4  -5   18.29    2.94
  -8   4  -6   -1.06    0.75
  -8  -4  -6    2.05    0.74
  -8  -4  -6    2.08    0.78
  -8   4  -7   23.54    2.85
  -8   4  -7   21.96    2.67
  -8  -4  -7   22.11    2.67
  -8  -4  -7   23.65    2.67
   8   4   8   14.55    2.93
  -8   4  -8   11.97    2.25
  -8  -4  -8    6.66    1.74
  -8  -4  -8    7.19    1.75
   8   5  -9    1.66    1.18
  -8   5   9    2.41    2.00
   8  -5  -9    2.11    1.59
   8   5  -8    0.58    0.97
  -8   5   8   -1.10    1.35
   8   5  -7    2.06    1.06
  -8   5   7    1.40    1.15
   8  -5  -7    2.40    1.18
  -8  -5   7    0.22    1.27
   8  -5  -7    1.05    0.97
  -8   5   6   16.33    2.02
  -8  -5   6   14.31    2.12
   8  -5  -6   14.93    2.13
   8   5  -5   -0.60    0.56
  -8   5   5   -0.95    0.64
   8  -5  -5   -0.56    0.49
   8  -5  -5    0.02    0.74
  -8  -5   5   -0.56    0.80
   8   5  -4    0.66    0.54
   8  -5  -4    1.14    0.64
  -8  -5   3    6.53    1.06
  -8  -5   3    5.28    0.88
   8  -5  -3    5.23    0.91
  -8  -5   2   90.75    7.44
  -8  -5   2   84.12    7.46
   8  -5  -2   82.97    7.39
   8  -5  -1    3.49    0.58
  -8  -5   1    3.12    0.99
  -8  -5   0   19.04    2.30
  -8  -5   0   18.44    2.30
  -8   5  -1    1.99    0.47
  -8  -5  -1    2.87    0.69
  -8  -5  -1    2.68    0.67
  -8   5  -2   41.69    3.62
  -8  -5  -2   38.54    3.73
  -8  -5  -2   40.44    3.70
  -8   5  -3    7.69    1.14
  -8  -5  -3    7.47    1.10
  -8  -5  -3    6.36    1.03
  -8   5  -4    2.48    0.83
  -8   5  -4    1.32    0.50
  -8  -5  -4    1.25    0.54
  -8  -5  -4    1.55    0.71
  -8   5  -5    3.37    0.98
  -8   5  -5    1.63    0.79
  -8  -5  -5    2.38    1.10
  -8  -5  -5    0.95    0.73
  -8   5  -6   -1.16    0.93
  -8  -5  -6    2.17    0.96
  -8  -5  -6    0.78    0.68
  -8   5  -7    0.59    1.13
   8   5   7    0.10    1.21
  -8  -5  -7    0.01    0.73
  -8  -5  -7   -0.18    0.70
   8   5   8    2.40    2.00
  -8   5  -8    2.43    1.61
  -8  -5  -8    2.89    1.22
  -8  -5  -8    1.17    1.17
   8   6  -9    1.03    1.29
  -8   6   9    5.69    2.07
   8  -6  -9    0.83    1.50
  -8   6   8    0.74    1.53
   8   6  -8    1.75    1.12
  -8  -6   8    3.40    1.73
   8  -6  -8    1.95    1.27
  -8   6   7   17.20    2.65
   8   6  -7   18.00    2.32
   8  -6  -7   16.88    2.54
  -8  -6   7   13.84    2.84
  -8   6   6    0.03    0.81
   8   6  -6   -0.79    0.68
  -8  -6   6   -0.46    0.96
   8   6  -5   43.37    4.37
  -8   6   5   53.50    4.35
   8  -6  -5   46.22    4.38
   8  -6  -5   43.64    4.56
  -8  -6   5   44.76    4.58
   8  -6  -4   -0.19    0.64
  -8  -6   3    8.29    1.16
  -8  -6   3    7.47    1.12
   8  -6  -3    7.45    1.13
  -8  -6   2   15.41    1.71
  -8  -6   2   14.78    1.68
   8  -6  -2   16.68    1.69
  -8  -6   1   -0.07    0.40
   8  -6  -1    0.29    0.32
  -8  -6   0   95.97    8.16
  -8  -6   0   91.75    8.07
  -8  -6  -1    0.54    0.43
  -8  -6  -1    1.02    0.51
  -8   6  -2    2.45    0.61
  -8  -6  -2    2.53    0.63
  -8  -6  -2    1.32    0.50
  -8   6  -3    1.42    0.64
  -8  -6  -3    2.77    0.82
  -8  -6  -3    1.17    0.58
  -8   6  -4   13.46    1.71
  -8  -6  -4   10.66    1.52
  -8  -6  -4   10.26    1.52
  -8   6  -5    3.86    1.15
  -8  -6  -5    2.05    0.88
  -8  -6  -5    4.00    1.03
  -8   6  -6    0.55    1.00
   8   6   6   -1.22    1.09
  -8  -6  -6    1.12    0.83
  -8  -6  -6    0.05    0.58
   8   6   7    5.29    1.85
  -8  -6  -7    5.28    1.68
  -8  -6  -7    6.89    1.49
  -8   6  -8    1.12    2.02
   8   6   8    1.85    1.86
  -8  -6  -8    0.50    1.00
  -8  -6  -8   -0.33    0.89
   8   7  -9    0.71    1.32
  -8   7   9    2.32    2.02
  -8  -7   9    1.14    1.88
   8  -7  -9    0.53    1.63
   8   7  -8   17.07    2.61
  -8   7   8   25.14    3.11
  -8  -7   8   19.92    3.43
   8  -7  -8   18.40    3.69
   8   7  -7    7.79    1.72
  -8   7   7   10.74    2.08
   8  -7  -7   10.94    1.96
   8   7  -6    1.94    0.98
  -8   7   6    1.44    0.91
  -8  -7   6    0.06    1.19
   8  -7  -6   -0.30    1.00
  -8  -7   5    1.91    1.08
   8  -7  -5    2.58    1.07
   8  -7  -5    1.59    0.79
   8  -7  -4    4.79    1.12
  -8  -7   3   10.63    1.44
  -8  -7   3   11.30    1.45
   8  -7  -3    9.96    1.45
   8  -7  -2   69.07    5.97
  -8  -7   2   72.20    6.02
  -8  -7   2   62.46    5.95
  -8  -7   1    1.75    0.55
   8  -7  -1    1.03    0.44
   8  -7   0    2.51    0.43
  -8  -7   0    3.18    0.79
  -8  -7   0    2.84    0.76
  -8  -7  -1    3.63    0.77
  -8  -7  -1    2.80    0.73
  -8  -7  -2    6.26    1.13
  -8  -7  -2    5.55    0.99
  -8   7  -3   20.09    2.11
  -8  -7  -3   20.42    2.15
  -8  -7  -3   19.17    2.22
  -8   7  -4   21.60    2.46
  -8  -7  -4   21.10    2.34
  -8  -7  -4   23.79    2.55
   8   7   5   -0.81    0.91
  -8   7  -5   -1.02    0.93
  -8  -7  -5    0.12    0.51
  -8  -7  -5   -0.67    0.54
  -8   7  -6    0.72    1.24
   8   7   6   -0.81    1.17
  -8  -7  -6    0.86    0.80
  -8  -7  -6   -0.18    0.68
   8   7   7    1.76    1.51
  -8   7  -7    0.81    1.15
  -8  -7  -7   -0.55    0.75
  -8  -7  -7   -0.10    0.90
  -8   7  -8    0.46    1.37
   8   7   8    1.70    1.79
  -8  -7  -8    1.11    0.96
  -8  -7  -8    3.28    1.06
  -8   8   8    1.35    1.55
   8   8  -8   -2.61    1.51
   8  -8  -8    3.73    1.49
  -8   8   7   10.09    1.82
   8  -8  -7   10.60    2.06
  -8  -8   7    9.38    2.82
   8  -8  -6    8.16    1.80
   8  -8  -5    0.24    0.93
  -8  -8   5    0.78    0.90
  -8  -8   4   11.05    1.49
   8  -8  -4    9.36    1.43
  -8  -8   4    5.82    1.79
  -8  -8   3    2.45    0.92
   8  -8  -3    0.74    0.74
  -8  -8   2   51.25    4.25
   8  -8  -2   46.36    4.12
  -8  -8   2   39.38    4.09
  -8  -8   1    1.22    0.63
  -8  -8   0   11.82    1.37
   8  -8   0    9.28    1.04
  -8  -8   0   12.53    1.46
  -8  -8  -1    1.59    0.59
  -8  -8  -1    1.41    0.58
  -8  -8  -2    9.40    1.42
  -8  -8  -2   11.14    1.41
   8   8   3    0.19    0.71
  -8  -8  -3   -0.17    0.63
  -8  -8  -3    0.03    0.70
   8   8   4    6.66    1.27
  -8  -8  -4    6.94    1.25
  -8  -8  -4    7.68    1.38
  -8   8  -5    0.00    0.93
   8   8   5    1.77    1.12
  -8  -8  -5    1.01    0.77
  -8  -8  -5    0.59    0.58
   8   8   6    2.63    1.53
  -8   8  -6    6.30    1.52
  -8  -8  -6    2.89    1.04
  -8  -8  -6    2.47    1.11
  -8   8  -7   -0.07    1.26
   8   8   7    3.88    1.58
  -8  -8  -7    1.38    0.97
  -8  -8  -7    2.53    1.08
   8  -9  -8    0.72    1.45
  -8  -9   5    1.17    1.14
   8  -9  -5    1.07    1.27
  -8  -9   4   -1.96    0.86
   8  -9  -4   -0.31    0.79
  -8  -9   4   -0.40    0.60
   8  -9  -3    0.34    0.66
  -8  -9   3    1.91    0.96
  -8  -9   3    0.60    0.64
  -8  -9   2   10.64    1.51
  -8  -9   2   16.34    2.29
   8  -9  -2   15.17    1.73
   8  -9  -1    0.87    0.57
  -8  -9   1    0.94    0.69
  -8  -9   1    0.51    0.61
  -8  -9   0    0.97    0.61
  -8  -9   0    0.37    0.54
   8  -9   0    0.29    0.38
  -8  -9  -1   19.04    2.13
   8  -9   1   16.32    1.73
  -8  -9  -2   -0.15    0.59
  -8  -9  -2    0.35    0.53
  -8  -9  -3    6.05    1.10
  -8  -9  -3    4.75    1.10
  -8  -9  -4    1.41    0.75
  -8  -9  -4    2.27    0.93
   8   9   5   -0.34    1.01
  -8  -9  -5    0.34    0.65
  -8  -9  -5    0.24    0.70
  -8  -9  -6   -1.21    0.75
  -8  -9  -6   -0.92    0.76
   8   9   7    3.64    2.18
  -8  -9  -7    5.87    1.50
  -8  -9  -7    3.02    1.34
  -8 -10   7   -0.67    1.94
   8 -10  -6    8.18    1.82
  -8 -10   5   -0.19    0.94
   8 -10  -5    1.48    1.07
   8 -10  -4    0.27    0.88
  -8 -10   4    0.41    0.75
  -8 -10   4    0.18    1.30
  -8 -10   3    5.07    1.21
  -8 -10   3    4.61    1.25
  -8 -10   2   15.80    1.78
  -8 -10   2   11.89    1.57
  -8 -10   1   -0.17    0.60
   8 -10  -1   -0.10    0.50
  -8 -10   1   -0.13    0.69
  -8 -10   0   -0.26    0.62
  -8 -10   0   -0.56    0.58
  -8 -10  -1   -0.30    0.63
  -8 -10  -1   -0.74    0.54
  -8 -10  -2    2.42    0.76
  -8 -10  -3    1.52    0.76
  -8 -10  -3    2.53    0.83
  -8 -10  -4   -0.16    0.76
  -8 -10  -4    0.67    0.70
  -8 -10  -5   -0.01    0.84
  -8 -10  -5   -0.76    1.06
  -8 -10  -6    0.85    0.96
  -8 -10  -6    0.43    0.91
  -8 -11   6    0.55    1.10
  -8 -11   5   -1.18    1.11
  -8 -11   4    0.65    0.76
   8 -11  -4   -0.63    0.99
   8 -11  -3    2.17    0.78
  -8 -11   3    0.28    0.75
  -8 -11   3    1.36    1.26
  -8 -11   2    8.14    1.36
  -8 -11   2    6.04    1.24
  -8 -11   2    4.12    1.01
  -8 -11   1   22.18    2.44
  -8 -11   1   20.95    2.50
  -8 -11   0   -0.06    0.65
  -8 -11   0    1.30    0.84
  -8 -11  -1   12.79    1.84
  -8 -11  -1   13.45    1.82
  -8 -11  -2    1.40    0.74
  -8 -11  -2    1.20    0.77
  -8 -11  -3    0.36    0.70
  -8 -11  -3    0.71    0.58
  -8 -11  -4    0.11    0.77
  -8 -11  -4    1.30    0.85
  -8 -11  -5   -0.18    0.70
  -8 -11  -5    0.03    0.76
  -8 -11  -6    1.27    0.95
   8 -12  -6    6.43    2.02
  -8 -12   6    4.85    1.61
  -8 -12   5    0.85    1.04
   8 -12  -5   -0.97    0.91
  -8 -12   4    5.61    2.56
   8 -12  -4    6.49    1.69
  -8 -12   3   -0.80    0.88
  -8 -12   3    0.00    0.73
  -8 -12   2    1.49    1.00
  -8 -12   2    0.36    0.70
  -8 -12   1   -1.07    0.63
  -8 -12   1   -0.37    0.74
  -8 -12   0    3.00    0.94
  -8 -12   0    3.82    1.14
  -8 -12  -1    1.70    0.90
  -8 -12  -1    1.38    0.83
  -8 -12  -2    3.10    1.00
  -8 -12  -2    3.08    0.98
  -8 -12  -3    5.35    1.35
  -8 -12  -3    0.50    0.94
  -8 -12  -4   15.38    2.18
  -8 -12  -4   15.33    2.08
  -8 -12  -5   -0.13    0.81
  -8 -12  -5    1.01    0.95
   8 -13  -5    0.73    1.04
  -8 -13   5    2.57    1.19
  -8 -13   4   -0.58    0.91
  -8 -13   3    0.60    0.91
  -8 -13   3    1.92    1.14
  -8 -13   2    0.69    0.93
  -8 -13   2   -0.85    1.23
  -8 -13   1    0.01    0.66
  -8 -13   1   -1.09    0.75
  -8 -13   0    2.63    0.89
  -8 -13   0    0.09    0.83
  -8 -13  -1    1.78    1.06
  -8 -13  -2    0.85    0.85
  -8 -13  -2    0.60    1.15
  -8 -13  -3   -0.22    0.78
  -8 -13  -3    0.59    0.82
  -8 -13  -4    1.85    1.11
  -8 -13  -4    2.81    1.06
  -8 -14   3    0.67    1.15
  -8 -14   3   -1.39    0.92
  -8 -14   2   -0.06    1.01
  -8 -14   2    0.67    0.98
  -8 -14   1    1.29    1.11
  -8 -14   1    0.83    0.96
  -8 -14   0    0.83    0.89
  -8 -14   0   -0.96    0.91
  -8 -14  -1   -1.57    0.86
  -8 -14  -1   -0.68    0.89
  -8 -14  -2    2.72    1.04
  -8 -14  -2    1.62    0.96
   9   0 -10   11.73    2.57
  -9   0  10   12.48    3.37
   9   0  -9   -0.13    1.45
  -9   0   8    3.75    1.65
  -9   0   7   -0.31    1.14
   9   0  -7   -1.52    0.66
  -9   0   6   13.24    1.90
   9   0  -6   11.03    1.70
  -9   0   5   -0.53    0.67
   9   0  -5    0.83    0.57
   9   0  -4   24.18    2.70
  -9   0   4   31.35    2.85
  -9   0   3   -0.51    0.48
   9   0  -3    0.70    0.43
  -9   0   2   43.72    3.99
   9   0  -2   46.71    4.09
  -9   0   2   48.28    4.18
  -9   0   1   -0.40    0.43
  -9   0   0    0.15    0.26
  -9   0  -1    0.20    0.26
  -9   0  -2   25.58    2.49
  -9   0  -2   29.82    2.60
  -9   0  -3   -0.17    0.42
  -9   0  -3   -0.04    0.32
  -9   0  -4   -0.54    0.45
  -9   0  -4   -0.02    0.39
  -9   0  -5   -1.17    0.51
  -9   0  -5    1.10    0.56
  -9   0  -6   52.64    4.63
  -9   0  -6   44.91    4.69
  -9   0  -7   -0.87    0.91
  -9   0  -7    1.66    0.92
  -9   0  -8   10.27    2.52
  -9   0  -8    9.66    1.86
  -9   0  -9    1.11    1.22
   9   1 -10    0.43    1.17
  -9   1  10    1.40    2.20
  -9  -1  10    2.28    2.15
   9  -1 -10    2.58    1.75
   9  -1  -9   -0.70    1.21
  -9  -1   9   -2.66    1.65
   9  -1  -9    0.37    1.61
   9   1  -8    6.67    1.52
  -9   1   8    4.94    1.70
  -9  -1   8    3.35    1.56
   9  -1  -8    3.20    1.25
   9  -1  -8    2.88    1.31
  -9   1   7    1.75    1.40
   9   1  -7    0.66    0.78
   9  -1  -7    0.89    1.15
  -9  -1   7    0.64    1.12
   9   1  -6   27.23    2.78
  -9   1   6   22.32    2.75
  -9  -1   6   25.22    2.89
   9  -1  -6   23.69    2.81
   9   1  -5   54.21    4.93
  -9   1   5   52.15    4.96
   9  -1  -5   49.21    4.92
  -9  -1   5   56.61    5.08
  -9   1   4   48.21    4.64
   9   1  -4   52.11    4.65
  -9  -1   4   56.90    4.80
   9  -1  -4   46.52    4.64
   9   1  -3   79.95    7.15
  -9  -1   3   85.93    7.27
   9  -1  -3   81.47    7.16
  -9   1   2   18.61    1.83
   9   1  -2   19.91    1.97
  -9  -1   2   21.51    2.05
   9  -1  -2   22.08    1.99
  -9  -1   2   19.40    1.89
  -9   1   1   56.25    4.95
   9  -1  -1   61.62    5.05
  -9  -1   1   58.31    5.04
  -9   1   0    0.57    0.29
  -9  -1   0    0.85    0.33
  -9   1  -1   16.30    1.58
  -9   1  -1   14.39    1.49
  -9  -1  -1   16.73    1.59
  -9  -1  -1   17.77    1.61
  -9   1  -2    7.34    0.90
  -9   1  -2    4.95    0.77
  -9  -1  -2    8.30    0.95
  -9  -1  -2    6.64    0.84
  -9   1  -3   29.89    2.81
  -9  -1  -3   36.40    3.02
  -9  -1  -3   27.85    2.86
  -9   1  -4   18.62    1.86
  -9   1  -4   12.92    1.63
  -9  -1  -4   15.73    1.82
  -9  -1  -4   18.17    1.91
  -9   1  -5   44.07    4.28
  -9   1  -5   50.09    4.57
  -9  -1  -5   46.95    4.48
  -9  -1  -5   48.15    4.37
  -9   1  -6    0.68    0.67
  -9   1  -6    2.28    0.95
  -9  -1  -6    0.44    0.75
  -9  -1  -6    1.55    0.90
  -9   1  -7    5.54    1.35
  -9   1  -7    3.46    1.07
  -9  -1  -7    5.79    1.35
  -9  -1  -7    2.67    0.98
  -9   1  -8    2.82    1.69
  -9   1  -8    3.79    1.37
  -9  -1  -8    0.90    1.17
  -9   1  -9    1.06    1.45
   9   1   9   -1.06    1.28
  -9   1  -9    1.52    1.18
  -9  -1  -9   -0.83    1.36
  -9  -1  -9    2.01    1.20
   9   2 -10    3.50    1.71
   9  -2 -10    5.48    2.09
  -9  -2  10    2.04    2.25
   9   2  -9   -2.10    1.57
   9  -2  -9   -2.32    1.10
   9  -2  -9   -1.98    1.34
   9   2  -8    2.25    1.17
  -9   2   8    4.84    1.41
  -9  -2   8    3.07    1.87
   9  -2  -8    3.00    1.39
   9  -2  -8    1.91    1.18
  -9   2   7    2.62    1.42
   9   2  -7    1.60    0.96
   9  -2  -7    1.24    1.09
   9  -2  -7    1.07    1.15
  -9  -2   7    1.06    1.30
   9   2  -6    4.32    1.09
  -9   2   6    3.74    1.24
  -9  -2   6    4.57    1.34
   9  -2  -6    5.71    1.44
   9   2  -5    1.43    0.67
  -9   2   5    1.53    0.80
  -9  -2   5    0.47    0.80
   9  -2  -5    1.07    0.71
   9   2  -4   23.06    2.26
  -9   2   4   21.16    2.23
  -9  -2   4   20.64    2.31
   9  -2  -4   18.70    2.70
  -9   2   3   19.63    1.88
   9   2  -3   15.93    1.77
  -9  -2   3   16.89    1.88
   9  -2  -3   16.57    1.79
  -9   2   2    4.15    0.55
   9  -2  -2    4.77    0.75
  -9  -2   2    3.94    0.69
  -9  -2   2    5.08    0.79
  -9   2   1    1.31    0.32
  -9  -2   1    1.82    0.47
   9  -2  -1    1.70    0.41
  -9   2   0   19.63    1.82
  -9  -2   0   20.84    1.91
  -9   2  -1   -0.36    0.17
  -9   2  -1   -0.35    0.35
  -9  -2  -1   -0.05    0.29
  -9  -2  -1   -0.47    0.26
  -9   2  -2   22.73    2.02
  -9   2  -2   20.06    2.12
  -9  -2  -2   22.84    2.17
  -9  -2  -2   23.27    2.18
  -9   2  -3    9.92    1.24
  -9  -2  -3    7.75    1.13
  -9  -2  -3    9.57    1.15
  -9   2  -4    1.06    0.56
  -9   2  -4    1.47    0.63
  -9  -2  -4    2.02    0.65
  -9  -2  -4    1.14    0.59
  -9   2  -5    4.83    1.18
  -9  -2  -5    5.52    1.07
  -9  -2  -5    3.73    0.94
  -9   2  -6    0.85    0.71
  -9   2  -6    1.27    0.90
  -9  -2  -6    0.55    0.76
  -9  -2  -6    2.55    0.82
  -9   2  -7    0.59    1.01
  -9   2  -7    0.49    1.03
  -9  -2  -7   -0.79    0.79
  -9  -2  -7    0.11    0.81
  -9   2  -8   -2.27    1.20
  -9  -2  -8    1.95    1.07
  -9  -2  -8    0.28    0.85
  -9   3  10    0.14    1.97
   9   3 -10   -1.79    1.26
   9  -3 -10    0.06    1.60
  -9  -3  10    2.25    2.28
   9   3  -9    0.27    1.07
   9  -3  -9    0.67    1.28
   9  -3  -9   -0.36    1.22
  -9  -3   9    2.90    1.63
   9   3  -8   -0.79    0.89
  -9   3   8    0.51    1.26
   9  -3  -8   -0.60    1.13
  -9  -3   8    0.19    1.15
   9  -3  -8   -0.59    1.07
  -9   3   7   19.13    2.57
   9   3  -7   18.53    2.19
   9  -3  -7   14.34    2.32
  -9  -3   7   17.74    2.92
   9  -3  -7   15.14    2.47
   9   3  -6    0.62    0.63
  -9   3   6   -0.07    0.82
  -9  -3   6   -0.78    1.04
   9  -3  -6    0.44    0.61
   9  -3  -6    0.27    0.92
   9   3  -5   11.24    1.50
  -9   3   5    8.24    1.35
   9  -3  -5    9.57    1.46
  -9  -3   5   11.22    1.62
   9   3  -4    0.99    0.53
  -9   3   4    1.37    0.70
  -9  -3   4    1.52    0.83
   9  -3  -4    1.26    0.65
   9   3  -3   50.55    4.28
   9  -3  -3   47.31    4.27
  -9  -3   3   42.07    4.30
  -9   3   2    2.39    0.39
  -9  -3   2    3.28    0.65
   9  -3  -2    3.05    0.67
  -9  -3   2    3.17    0.77
  -9   3   1   21.53    2.02
   9  -3  -1   26.18    2.16
  -9   3   0    0.51    0.24
  -9  -3   0    0.15    0.33
  -9   3  -1    4.25    0.49
  -9   3  -1    5.18    0.67
  -9   3  -2    1.58    0.48
  -9   3  -2    1.36    0.32
  -9  -3  -2    2.73    0.63
  -9  -3  -2    1.10    0.44
  -9   3  -3    0.10    0.45
  -9   3  -3    0.17    0.31
  -9  -3  -3    0.66    0.49
  -9  -3  -3    0.48    0.42
  -9   3  -4    0.22    0.58
  -9   3  -4   -0.06    0.45
  -9  -3  -4   -0.55    0.44
  -9  -3  -4   -0.70    0.43
  -9   3  -5   -0.86    0.59
  -9   3  -5   -0.16    0.64
  -9  -3  -5   -0.17    0.59
  -9   3  -6    9.02    1.45
  -9   3  -6    8.04    1.71
  -9  -3  -6    7.58    1.74
  -9  -3  -6    6.85    1.35
  -9   3  -7    2.54    1.12
  -9   3  -7    3.20    1.28
  -9  -3  -7    6.18    1.49
  -9   3  -8    0.87    1.66
  -9   3  -8    0.75    1.42
  -9  -3  -8    2.22    1.08
  -9  -3  -8   -0.01    0.99
   9   4  -9    1.82    1.05
   9  -4  -9    3.16    1.75
  -9  -4   9    6.47    2.60
  -9   4   8    0.25    1.30
   9   4  -8    0.87    1.02
   9  -4  -8   -0.34    1.02
  -9   4   7   15.93    2.15
   9   4  -7   13.95    1.89
   9  -4  -7   11.55    2.28
   9  -4  -7   12.51    2.28
  -9   4   6   25.34    2.53
   9  -4  -6   19.39    2.65
   9  -4  -6   17.52    2.25
  -9  -4   6   24.36    3.43
   9   4  -5   -0.92    0.47
  -9   4   5   -0.61    0.64
  -9  -4   5    0.91    0.88
   9  -4  -5   -0.19    0.41
   9  -4  -5   -0.28    0.69
   9   4  -4   14.12    1.66
  -9   4   4   14.30    1.65
  -9  -4   4   14.17    1.84
   9  -4  -3    4.56    0.82
  -9  -4   3    3.35    0.89
  -9  -4   3    3.83    0.80
   9  -4  -2    1.63    0.57
  -9  -4   2    1.49    0.64
  -9  -4   1   33.10    2.83
   9  -4  -1   27.92    2.67
  -9   4   0   18.68    1.73
  -9  -4   0   21.53    1.96
  -9   4  -1   10.97    1.18
  -9  -4  -1   11.85    1.28
  -9   4  -2    1.73    0.49
  -9  -4  -2    0.49    0.40
  -9  -4  -2    1.47    0.54
  -9   4  -3   13.98    1.40
  -9   4  -3   15.39    1.73
  -9  -4  -3   16.23    1.75
  -9  -4  -3   15.55    1.67
  -9   4  -4   14.35    1.50
  -9   4  -4   15.94    1.88
  -9  -4  -4   13.81    1.74
  -9  -4  -4   12.66    1.64
  -9   4  -5    3.36    1.04
  -9   4  -5    5.83    1.00
  -9  -4  -5    4.15    1.04
  -9  -4  -5    2.21    0.85
  -9   4  -6    0.65    0.93
  -9   4  -6   -0.27    0.83
  -9  -4  -6    0.85    0.70
  -9  -4  -6   -0.01    0.65
  -9   4  -7   -0.62    0.92
  -9  -4  -7   -1.00    0.67
  -9  -4  -7    0.84    0.75
   9   4   8   -1.49    1.35
  -9   4  -8   -1.15    1.75
  -9  -4  -8   -0.97    0.80
   9   5  -9    1.74    1.07
  -9  -5   9    6.36    2.62
   9  -5  -9    2.91    1.81
  -9   5   8   -1.16    1.35
   9   5  -8   -0.21    0.92
  -9  -5   8   -1.08    1.53
   9  -5  -8    2.18    1.31
  -9   5   7    5.58    1.50
   9   5  -7    6.36    1.44
  -9  -5   7    2.92    1.91
   9  -5  -7    2.40    1.39
   9  -5  -7    7.26    1.78
   9   5  -6   -0.33    0.64
  -9   5   6    0.01    0.79
   9  -5  -6    0.02    0.93
  -9  -5   6    1.86    1.28
   9   5  -5   -0.40    0.66
  -9   5   5   -0.81    0.61
  -9  -5   5    2.16    1.18
   9  -5  -5    0.37    0.77
   9  -5  -5    0.74    0.61
   9   5  -4   10.81    1.38
   9  -5  -4   11.56    1.55
  -9  -5   4   10.60    1.58
  -9  -5   3    0.03    0.49
   9  -5  -3   -0.23    0.48
  -9  -5   3    1.25    0.77
  -9  -5   2   16.70    1.79
   9  -5  -2   16.76    1.71
  -9  -5   2   14.87    1.67
  -9  -5   1    5.23    0.78
   9  -5  -1    3.45    0.62
  -9  -5   0    7.77    1.03
  -9  -5   0    7.90    1.03
  -9   5  -1   12.42    1.37
  -9  -5  -1   15.24    1.64
  -9  -5  -1   16.70    1.57
  -9   5  -2    2.89    0.66
  -9  -5  -2    3.77    0.74
  -9  -5  -2    4.06    0.84
  -9   5  -3    6.97    1.10
  -9  -5  -3    6.62    1.05
  -9  -5  -3    5.52    1.06
  -9   5  -4    4.96    0.84
  -9  -5  -4    8.09    1.29
  -9  -5  -4    6.67    1.12
  -9   5  -5    8.01    1.53
  -9  -5  -5    6.64    1.26
  -9  -5  -5    7.09    1.34
  -9   5  -6   -0.26    0.98
  -9  -5  -6    0.79    0.78
  -9  -5  -6   -0.03    0.73
  -9   5  -7   -0.48    1.12
   9   5   7    0.06    1.26
  -9  -5  -7    0.45    0.84
  -9   5  -8    1.92    1.71
   9   5   8    0.47    1.56
  -9  -5  -8    0.72    1.10
  -9  -5  -8    1.22    1.07
   9   6  -9    7.80    1.81
   9  -6  -9    3.57    1.90
  -9  -6   9    7.79    2.92
  -9   6   8    1.81    1.43
   9   6  -8   -0.31    1.14
   9  -6  -8    0.53    1.30
  -9  -6   8    2.92    2.00
   9   6  -7   39.01    4.24
   9  -6  -7   54.28    4.91
   9  -6  -7   43.24    4.54
  -9  -6   7   33.00    4.98
  -9   6   6    0.25    0.91
   9   6  -6   -0.52    0.76
   9  -6  -6    2.18    1.75
  -9  -6   6    1.51    1.18
   9   6  -5    0.56    0.71
   9  -6  -5    0.32    0.79
   9  -6  -5    0.85    0.61
  -9  -6   5    1.09    0.98
  -9  -6   4    6.69    1.26
   9  -6  -4    7.94    1.24
   9  -6  -3    0.00    0.51
  -9  -6   3    0.90    0.63
  -9  -6   3    0.05    0.51
   9  -6  -2    7.71    1.00
  -9  -6   2    7.22    1.03
  -9  -6   2    5.92    1.03
   9  -6  -1   18.70    1.76
  -9  -6   1   18.73    1.96
  -9  -6   0   24.49    2.40
  -9  -6   0   22.52    2.31
  -9  -6  -1   16.72    1.77
  -9  -6  -1   15.59    1.76
  -9   6  -2    1.73    0.51
  -9  -6  -2    2.19    0.67
  -9  -6  -2    3.52    0.86
  -9   6  -3    5.13    1.12
  -9  -6  -3    6.87    1.10
  -9  -6  -3    6.18    1.02
  -9   6  -4    7.34    1.36
  -9  -6  -4    6.03    1.16
  -9   6  -5   -0.24    0.90
  -9  -6  -5    0.71    0.83
  -9  -6  -5   -1.07    0.52
  -9   6  -6   -0.09    0.92
  -9  -6  -6    0.52    0.71
  -9  -6  -6    1.46    0.83
   9   6   7   -0.23    1.53
  -9   6  -7   -0.03    1.09
  -9  -6  -7    0.33    0.78
   9   6   8    0.07    1.76
  -9   6  -8    2.87    1.46
  -9  -6  -8   -0.79    0.92
  -9  -6  -8   -0.12    1.03
   9   7  -9   -0.11    1.12
  -9   7   9   -3.05    1.55
   9  -7  -9   -0.66    1.59
  -9   7   8    4.79    1.78
   9   7  -7   27.29    2.89
   9  -7  -7   19.34    2.73
   9   7  -6   23.36    2.55
   9  -7  -6   24.89    2.84
   9  -7  -6   19.48    2.71
  -9  -7   5    8.51    1.74
   9  -7  -5    6.11    1.27
  -9  -7   4    5.47    1.29
  -9  -7   4    6.21    1.40
   9  -7  -4    8.55    1.25
  -9  -7   3   42.64    3.95
  -9  -7   3   39.64    4.03
   9  -7  -3   42.21    3.91
  -9  -7   2   27.31    2.59
   9  -7  -2   24.87    2.43
  -9  -7   2   23.63    2.50
   9  -7  -1    0.73    0.40
  -9  -7   1    0.40    0.49
  -9  -7   0    2.40    0.81
  -9  -7   0    2.25    0.74
  -9  -7  -1   -0.66    0.50
  -9  -7  -1   -1.08    0.40
  -9  -7  -2   18.23    1.91
  -9  -7  -2   16.41    1.94
  -9   7  -3   -0.24    0.55
  -9  -7  -3    0.30    0.95
  -9   7  -4   -0.06    0.74
  -9  -7  -4   -0.45    0.53
  -9  -7  -4   -0.46    0.57
  -9   7  -5   -1.20    0.92
  -9  -7  -5   -1.18    0.48
  -9  -7  -5   -1.01    0.64
  -9   7  -6    4.92    1.36
   9   7   6    4.15    1.74
  -9  -7  -6   -0.25    0.70
  -9  -7  -6    1.39    0.88
  -9   7  -7   10.76    2.28
   9   7   7    7.88    2.13
  -9  -7  -7    9.14    1.62
  -9  -7  -7    7.66    1.73
  -9   8   8   13.15    2.31
   9   8  -8   13.26    2.22
  -9  -8   8   13.88    2.89
   9  -8  -8   14.36    2.63
   9  -8  -7    1.80    1.35
  -9  -8   7    1.54    1.83
   9  -8  -6    1.45    1.09
  -9  -8   5    4.68    1.78
   9  -8  -5    3.64    1.21
  -9  -8   4    6.40    1.37
  -9  -8   4    6.67    1.26
   9  -8  -4    7.12    1.21
  -9  -8   3    0.15    0.81
   9  -8  -3    0.20    0.71
  -9  -8   2   37.12    3.44
   9  -8  -2   36.90    3.33
  -9  -8   2   32.72    3.33
   9  -8  -1   16.36    1.89
  -9  -8   1   15.83    1.85
  -9  -8   0   -0.68    0.55
  -9  -8   0   -1.01    0.49
  -9  -8  -1   28.72    2.85
  -9  -8  -1   25.39    2.70
  -9  -8  -2   28.39    3.65
  -9  -8  -3    1.76    0.77
  -9  -8  -3    1.46    0.74
   9   8   4   -0.12    0.87
  -9  -8  -4   -0.74    0.52
  -9  -8  -4   -0.24    0.55
   9   8   5   -0.56    1.08
  -9   8  -5    0.28    0.94
  -9  -8  -5    1.16    0.77
  -9  -8  -5    0.73    0.73
  -9   8  -6   -0.18    1.11
   9   8   6   -0.14    1.39
  -9  -8  -6    0.95    1.18
  -9  -8  -6   -0.04    0.97
   9   8   7    2.38    1.61
  -9   8  -7    5.52    1.81
  -9  -8  -7    2.80    1.19
  -9  -8  -7    2.76    1.11
  -9  -9   8    1.24    2.07
   9  -9  -8    1.04    1.52
   9  -9  -7    2.23    1.23
   9  -9  -6    4.04    1.41
  -9  -9   5    5.52    1.55
   9  -9  -5    2.13    1.47
  -9  -9   5    2.75    0.96
  -9  -9   4    0.48    0.74
   9  -9  -4    1.77    1.23
  -9  -9   4   -0.20    1.02
  -9  -9   3   19.84    2.46
   9  -9  -3   26.02    2.47
   9  -9  -2    4.51    0.90
  -9  -9   2    5.41    0.98
  -9  -9   2    2.98    0.87
  -9  -9   1    0.64    0.87
  -9  -9   0    0.99    0.71
  -9  -9   0    1.17    0.69
  -9  -9  -1   -0.40    0.53
  -9  -9  -2    1.59    0.70
  -9  -9  -2    3.65    0.94
   9   9   3   20.53    2.42
  -9  -9  -3   20.34    2.40
  -9  -9  -3   18.80    2.23
   9   9   4    3.19    1.26
  -9  -9  -4    1.90    0.73
   9   9   5    2.15    1.28
  -9  -9  -5    2.48    1.01
  -9  -9  -5    2.33    1.00
  -9  -9  -6    3.13    1.12
  -9  -9  -6    2.29    1.05
  -9 -10   6   -0.15    1.73
  -9 -10   6   -0.89    1.02
  -9 -10   5    1.27    1.59
   9 -10  -5   -1.07    1.02
  -9 -10   4    1.40    0.79
  -9 -10   4    1.69    1.30
   9 -10  -4    2.03    1.10
   9 -10  -3    3.30    1.12
  -9 -10   3    3.06    0.92
   9 -10  -2    4.79    0.91
  -9 -10   2    2.00    0.85
  -9 -10   2    3.52    0.94
  -9 -10   1    1.18    0.68
  -9 -10   1    2.67    0.94
  -9 -10   0    6.85    1.24
  -9 -10   0    6.06    1.22
  -9 -10  -1   -0.04    0.65
  -9 -10  -1    0.19    0.68
  -9 -10  -2   -1.23    0.64
  -9 -10  -2    1.11    0.73
  -9 -10  -3   -0.37    0.60
  -9 -10  -3   -0.58    0.60
  -9 -10  -4   11.91    1.91
  -9 -10  -4   12.14    1.71
  -9 -10  -5   -0.60    0.70
  -9 -10  -5   -0.47    0.86
  -9 -10  -6    0.83    0.93
  -9 -10  -6    0.70    0.95
   9 -11  -6    1.10    1.19
  -9 -11   6   -2.16    1.54
  -9 -11   6   -0.51    1.07
  -9 -11   5    3.44    1.27
   9 -11  -5    2.63    1.62
  -9 -11   5    3.10    1.97
  -9 -11   4    0.28    0.88
  -9 -11   4    0.20    1.23
   9 -11  -4   -1.01    0.93
  -9 -11   3    4.10    1.17
  -9 -11   3    2.75    1.13
   9 -11  -3    4.78    1.50
  -9 -11   2   12.48    1.81
  -9 -11   2   16.44    1.96
  -9 -11   1    7.14    1.31
  -9 -11   1    6.62    1.27
  -9 -11   0    0.34    0.67
  -9 -11   0   -1.21    0.53
  -9 -11  -1    2.39    0.93
  -9 -11  -1    5.12    1.08
  -9 -11  -2    0.43    0.79
  -9 -11  -2    0.52    0.70
  -9 -11  -3    6.82    1.50
  -9 -11  -3    6.45    1.31
  -9 -11  -4    0.96    0.88
  -9 -11  -4   -0.74    0.82
  -9 -11  -5    0.87    0.80
  -9 -11  -5    2.67    1.17
   9 -12  -5   -0.82    0.88
  -9 -12   5    0.88    1.05
   9 -12  -4    1.61    1.33
  -9 -12   4   -1.07    0.80
  -9 -12   3   -1.02    1.06
  -9 -12   2    2.13    0.99
  -9 -12   2    1.08    0.84
  -9 -12   1    5.85    1.43
  -9 -12   1    5.61    1.27
  -9 -12   0    1.07    0.74
  -9 -12   0    1.13    0.95
  -9 -12  -1    1.40    0.90
  -9 -12  -1    0.92    0.83
  -9 -12  -2    7.43    1.45
  -9 -12  -3    1.13    0.81
  -9 -12  -3    0.30    0.80
  -9 -12  -4    0.78    0.92
  -9 -12  -4   -0.92    0.77
  -9 -13   4   -0.67    1.00
  -9 -13   3   -0.78    0.81
  -9 -13   3    0.35    1.21
  -9 -13   2   -0.60    0.76
  -9 -13   1    0.47    0.87
  -9 -13   0   -1.46    1.20
  -9 -13   0   -0.55    0.94
  -9 -13  -1    0.82    0.90
  -9 -13  -1    1.04    0.84
  -9 -13  -2    0.76    0.88
  -9 -13  -2    0.89    0.81
  -9 -13  -3   -0.21    0.84
  -9 -13  -3    0.15    0.83
  -9 -14   2    0.74    1.14
  -9 -14   2   -0.14    0.93
  -9 -14   1    1.69    0.99
  -9 -14   1    1.15    1.11
  -9 -14   0    0.00    0.96
  -9 -14   0    1.78    1.02
  -9 -14  -1   -1.47    0.80
  -9 -14  -1    0.33    0.94
  10   0 -10    3.73    1.72
 -10   0  10    1.48    1.99
  10   0  -9    1.01    1.28
 -10   0   9    0.49    1.48
  10   0  -8    1.08    0.99
 -10   0   8    0.41    1.66
  10   0  -7   -0.83    0.83
  10   0  -6  160.84   13.72
 -10   0   6  154.98   13.82
  10   0  -5   -0.46    0.64
 -10   0   5    0.92    0.93
  10   0  -4  119.37   10.65
 -10   0   4  127.95   10.74
 -10   0   3   -0.05    0.56
  10   0  -3   -0.37    0.34
 -10   0   2    2.55    0.52
  10   0  -2    3.57    0.63
 -10   0   1   -0.03    0.24
 -10   0   0   10.16    1.08
 -10   0  -1   -0.42    0.24
 -10   0  -1   -0.09    0.26
 -10   0  -2   29.52    2.70
 -10   0  -3    0.35    0.45
 -10   0  -3   -0.10    0.37
 -10   0  -4   49.07    4.19
 -10   0  -4   39.85    3.96
 -10   0  -5   -0.41    0.50
 -10   0  -5   -0.45    0.58
 -10   0  -6   26.61    2.93
 -10   0  -6   25.61    2.75
 -10   0  -7   -0.52    0.87
 -10   0  -7    0.16    0.83
 -10   0  -8   14.68    2.27
 -10   0  -8   11.93    2.20
  10  -1 -10    1.34    1.69
 -10  -1  10   -0.04    2.01
  10   1  -9    4.71    1.68
 -10   1   9    3.44    1.98
  10  -1  -9    5.36    1.91
 -10  -1   9    0.87    1.92
 -10   1   8    2.93    1.83
  10   1  -8    6.55    1.63
 -10  -1   8    6.41    1.95
  10  -1  -8    7.02    1.77
  10   1  -7    9.61    1.65
 -10   1   7    6.18    2.25
  10  -1  -7    6.10    1.58
 -10  -1   7    6.36    1.62
 -10   1   6   24.05    2.86
  10   1  -6   22.41    2.76
  10  -1  -6   26.63    2.84
 -10  -1   6   29.52    3.03
  10   1  -5   15.98    1.94
 -10   1   5   15.94    1.93
  10  -1  -5   13.98    1.86
 -10  -1   5   19.97    2.20
  10   1  -4   12.13    1.51
 -10   1   4   10.87    1.49
  10  -1  -4   11.68    1.52
 -10  -1   4   14.33    1.63
  10   1  -3    0.88    0.49
 -10   1   3    0.37    0.52
  10  -1  -3    0.77    0.43
 -10  -1   3    2.45    0.81
 -10   1   2   41.01    3.55
  10   1  -2   34.06    3.31
  10  -1  -2   36.83    3.32
 -10  -1   2   35.31    3.26
 -10   1   1    9.42    0.95
 -10  -1   1    9.10    1.00
 -10   1   0    7.88    0.97
 -10  -1   0    7.88    0.90
 -10   1  -1    0.13    0.32
 -10  -1  -1    0.50    0.31
 -10  -1  -1    0.68    0.36
 -10   1  -2    2.03    0.56
 -10   1  -2    1.70    0.44
 -10  -1  -2    2.27    0.55
 -10  -1  -2    2.10    0.55
 -10   1  -3    7.09    1.40
 -10   1  -3    9.58    1.07
 -10  -1  -3    9.51    1.13
 -10  -1  -3    9.26    1.20
 -10   1  -4    0.04    0.39
 -10   1  -4   -0.46    0.53
 -10  -1  -4   -0.82    0.50
 -10  -1  -4   -0.67    0.45
 -10   1  -5    4.73    1.16
 -10   1  -5    5.35    1.16
 -10  -1  -5    3.65    0.99
 -10  -1  -5    3.30    0.88
 -10   1  -6    8.25    1.45
 -10   1  -6   10.60    1.68
 -10  -1  -6   12.04    1.56
 -10  -1  -6   11.82    1.83
 -10   1  -7    5.72    1.50
 -10  -1  -7    7.56    1.55
 -10  -1  -7    6.81    1.53
 -10   1  -8    4.97    1.61
 -10  -1  -8    7.13    1.67
  10   2 -10    0.65    1.72
  10  -2 -10    3.65    1.86
 -10   2   9    2.08    1.80
  10   2  -9    1.10    1.30
 -10  -2   9   -0.05    1.56
  10  -2  -9    0.40    1.64
 -10   2   8    0.34    1.33
  10   2  -8    0.03    0.96
  10  -2  -8   -0.79    0.98
 -10  -2   8   -1.79    1.13
 -10   2   7    1.81    1.31
  10   2  -7    1.86    0.97
 -10  -2   7    1.69    1.28
  10  -2  -7    1.91    1.20
 -10   2   6    5.55    1.41
  10   2  -6    9.61    2.11
 -10  -2   6   10.29    1.85
  10  -2  -6    5.33    1.45
 -10   2   5    0.10    0.69
  10   2  -5    1.05    0.62
 -10  -2   5    0.95    1.04
  10  -2  -5    0.72    0.64
 -10   2   4    2.89    0.90
 -10  -2   4    3.48    0.89
  10  -2  -4    2.74    0.79
  10   2  -3   10.28    1.31
  10  -2  -3   10.89    1.33
 -10  -2   3   10.30    1.27
 -10  -2   3   11.50    1.43
 -10   2   2   81.98    7.45
  10  -2  -2   93.64    7.65
 -10  -2   2   92.80    7.77
 -10   2   1   10.54    1.05
 -10  -2   1   12.30    1.22
  10  -2  -1   10.34    1.14
 -10   2   0    3.70    0.60
 -10  -2   0    5.51    0.70
 -10   2  -1   24.90    2.41
 -10   2  -1   25.00    2.32
 -10  -2  -1   29.93    2.50
 -10   2  -2    4.35    0.75
 -10   2  -2    3.54    0.54
 -10  -2  -2    4.67    0.80
 -10   2  -3   16.68    2.01
 -10  -2  -3   20.89    2.52
 -10  -2  -3   24.55    2.18
 -10   2  -4   16.14    1.81
 -10   2  -4   11.22    1.46
 -10  -2  -4   14.92    1.73
 -10  -2  -4   14.49    1.62
 -10   2  -5   -0.31    0.63
 -10   2  -5   -0.81    0.52
 -10  -2  -5   -1.23    0.47
 -10   2  -6    5.87    1.18
 -10   2  -6    5.48    1.29
 -10  -2  -6    2.45    0.90
 -10  -2  -6    2.89    1.05
 -10   2  -7    0.49    1.06
 -10   2  -7   -0.22    0.87
 -10  -2  -7   -0.01    0.85
 -10  -2  -7   -1.49    0.64
 -10   2  -8    8.17    2.07
 -10   2  -8    9.95    1.96
 -10  -2  -8    8.03    1.68
 -10  -2  -8    6.86    1.57
 -10   3   9    3.65    2.00
  10   3  -9    8.07    1.70
  10  -3  -9    8.63    2.11
  10  -3  -9    6.11    2.05
 -10  -3   9    4.65    2.41
 -10   3   8    4.41    1.61
  10   3  -8    6.20    1.55
 -10  -3   8    4.40    1.83
  10  -3  -8    4.43    1.70
  10  -3  -8    2.99    1.54
 -10   3   7   20.99    2.52
  10   3  -7   16.52    2.20
 -10  -3   7   14.30    3.14
  10  -3  -7   20.54    2.71
 -10   3   6   12.54    1.79
  10   3  -6    8.71    1.76
 -10  -3   6   14.14    2.03
  10  -3  -6   12.41    2.00
  10   3  -5    3.96    0.98
 -10   3   5    6.63    1.18
  10  -3  -5    5.00    1.11
 -10  -3   5    6.06    1.41
 -10   3   4    6.04    1.02
  10   3  -4    4.72    0.98
 -10  -3   4    6.17    1.16
  10  -3  -4    4.03    1.00
  10   3  -3    3.29    0.77
  10  -3  -3    3.34    0.77
 -10  -3   3    3.86    1.07
 -10   3   2   -0.22    0.20
 -10  -3   2    0.24    0.43
 -10  -3   2    0.27    0.46
  10  -3  -2   -0.06    0.39
 -10   3   1    1.34    0.36
  10  -3  -1    1.77    0.45
 -10  -3   1    2.52    0.65
 -10   3   0    3.67    0.56
 -10  -3   0    4.26    0.72
 -10   3  -1    7.93    1.08
 -10   3  -1    8.43    0.82
 -10   3  -2   34.76    3.11
 -10   3  -2   39.36    3.32
 -10  -3  -2   37.03    3.40
 -10  -3  -2   34.15    3.32
 -10   3  -3   39.53    3.32
 -10   3  -3   31.14    3.01
 -10  -3  -3   36.60    3.28
 -10  -3  -3   31.83    3.21
 -10   3  -4   89.25    8.19
 -10  -3  -4  104.33    8.47
 -10  -3  -4   96.66    8.43
 -10   3  -5    0.38    0.63
 -10  -3  -5   -0.21    0.61
 -10  -3  -5   -0.35    0.56
 -10   3  -6   12.57    1.82
 -10   3  -6   10.66    1.90
 -10  -3  -6    8.29    1.52
 -10  -3  -6   11.03    1.60
 -10   3  -7    0.13    0.92
 -10   3  -7   -1.80    0.95
 -10  -3  -7    0.15    0.88
 -10  -3  -7   -1.58    0.77
 -10   3  -8   -0.86    1.01
 -10  -3  -8   -0.38    0.94
 -10  -3  -8    0.53    0.90
  10   4  -9    2.64    1.24
  10  -4  -9    4.74    2.04
  10  -4  -9    3.85    1.94
  10   4  -8    2.44    0.94
 -10   4   8   -1.55    1.58
  10  -4  -8    0.69    1.34
 -10  -4   8   -0.27    1.56
  10   4  -7    1.70    0.83
 -10   4   7    0.69    1.15
  10  -4  -7    1.33    1.04
 -10  -4   7    0.63    1.50
  10  -4  -7   -0.55    1.01
 -10   4   6    5.83    1.25
  10   4  -6    3.16    1.06
  10  -4  -6    2.95    1.12
  10   4  -5   17.80    1.97
 -10   4   5   14.97    1.88
 -10  -4   5   15.74    2.25
  10  -4  -5   15.55    2.07
  10   4  -4    0.83    0.66
  10  -4  -4   -0.33    0.54
 -10  -4   4   -1.24    0.69
 -10  -4   3   12.16    1.47
 -10  -4   3   12.00    1.60
  10  -4  -3   13.73    1.57
  10  -4  -2   19.10    1.98
 -10  -4   2   21.17    2.06
 -10  -4   2   20.42    2.15
 -10  -4   1    0.56    0.42
  10  -4  -1    0.75    0.29
 -10   4   0   10.25    1.05
 -10  -4   0   11.80    1.27
 -10   4  -1   17.43    1.69
 -10  -4  -1   15.57    1.79
 -10  -4  -1   20.89    1.94
 -10   4  -2    0.15    0.42
 -10  -4  -2   -0.03    0.34
 -10  -4  -2   -0.07    0.39
 -10   4  -3    1.11    0.41
 -10   4  -3    1.13    0.58
 -10  -4  -3    0.11    0.42
 -10  -4  -3    0.17    0.48
 -10   4  -4    2.14    0.92
 -10   4  -4    1.15    0.58
 -10  -4  -4    1.21    0.60
 -10  -4  -4    1.74    0.77
 -10   4  -5    4.81    1.07
 -10   4  -5    3.92    1.16
 -10  -4  -5    3.74    1.08
 -10  -4  -5    3.82    1.46
 -10   4  -6    3.00    1.15
 -10  -4  -6    1.93    0.78
 -10  -4  -6    3.18    0.98
 -10   4  -7   10.50    1.88
 -10  -4  -7    9.58    1.65
 -10   4  -8   -0.63    1.12
  10   4   8    1.07    1.39
 -10  -4  -8   -1.75    0.81
 -10  -4  -8   -2.41    0.83
 -10   5   9   -1.14    1.50
  10   5  -9   -0.36    0.98
  10  -5  -9   -1.15    1.35
 -10  -5   9   -0.22    1.59
  10   5  -8   17.58    2.46
 -10   5   8   21.00    2.90
  10  -5  -8   16.24    2.96
 -10   5   7   -0.51    1.13
  10   5  -7   -0.23    0.71
  10  -5  -7   -0.74    1.15
 -10  -5   7    0.44    1.26
  10  -5  -7    0.09    0.99
 -10   5   6   13.19    1.78
  10   5  -6   12.91    1.91
 -10  -5   6   13.23    3.02
  10   5  -5    3.23    0.98
 -10   5   5    3.64    0.94
 -10  -5   5    5.43    1.45
  10  -5  -5    2.63    1.17
 -10  -5   4   21.89    2.52
  10  -5  -4   22.77    2.44
  10  -5  -3    1.49    0.64
 -10  -5   3    1.36    0.81
 -10  -5   3    0.84    0.55
 -10  -5   2    0.01    0.50
 -10  -5   2    0.65    0.52
  10  -5  -2   -0.87    0.36
 -10  -5   1    3.43    0.76
  10  -5  -1    4.27    0.59
 -10  -5   0    9.00    1.18
 -10  -5   0    9.97    1.28
 -10   5  -1    0.63    0.40
 -10  -5  -1    2.43    0.62
 -10  -5  -1    0.91    0.58
 -10   5  -2    7.61    1.08
 -10  -5  -2    8.58    1.17
 -10  -5  -2    7.88    1.11
 -10   5  -3   16.39    1.78
 -10  -5  -3   13.10    1.67
 -10  -5  -3   14.11    1.78
 -10   5  -4    0.62    0.69
 -10  -5  -4   -0.07    0.53
 -10  -5  -4    0.21    0.48
 -10   5  -5    1.44    0.98
 -10  -5  -5    0.80    0.65
 -10  -5  -5    0.37    0.64
 -10   5  -6    1.01    0.98
 -10  -5  -6    1.93    0.88
 -10  -5  -6    2.16    1.00
 -10   5  -7    0.26    1.15
 -10  -5  -7    0.90    0.83
 -10  -5  -7   -0.98    0.78
  10   5   8    0.39    1.81
 -10   5  -8    0.62    1.40
 -10  -5  -8   -0.51    0.90
 -10  -5  -8    1.31    1.07
 -10   6   9   -0.47    1.65
  10   6  -9   -0.99    1.14
 -10  -6   9   -0.51    1.74
  10  -6  -9   -1.26    1.33
 -10   6   8   -0.40    1.24
  10  -6  -8    0.96    1.57
  10   6  -7    0.56    0.90
 -10   6   7    3.06    1.32
  10  -6  -7    2.51    1.06
 -10  -6   7    1.05    1.40
  10  -6  -7    0.09    1.14
 -10   6   6    0.93    0.95
  10   6  -6    0.68    0.84
  10  -6  -6   -1.48    0.96
  10  -6  -6   -0.50    0.76
  10  -6  -5   -2.00    0.79
 -10  -6   5    0.16    1.02
  10  -6  -4   18.21    2.14
 -10  -6   4   18.97    2.30
 -10  -6   4   18.98    2.19
 -10  -6   3   32.07    3.11
  10  -6  -3   30.48    3.04
 -10  -6   3   32.03    3.17
  10  -6  -2   13.26    1.43
 -10  -6   2   14.02    1.52
 -10  -6   2   10.95    1.52
 -10  -6   1   15.35    1.60
  10  -6  -1   13.02    1.38
 -10  -6   0    1.14    0.62
 -10  -6   0   -0.05    0.48
 -10  -6  -1    6.96    1.09
 -10  -6  -1    6.30    1.00
 -10   6  -2   10.57    1.30
 -10  -6  -2   10.50    1.44
 -10  -6  -2   11.70    1.42
 -10   6  -3    4.31    1.07
 -10  -6  -3    5.99    1.13
 -10  -6  -3    5.91    1.16
 -10   6  -4    1.61    0.87
 -10  -6  -4    1.84    0.83
 -10  -6  -4    1.46    0.84
 -10   6  -5   -0.24    0.95
 -10  -6  -5    0.41    0.77
 -10  -6  -5    0.37    0.75
 -10   6  -6    4.80    1.46
 -10  -6  -6    2.89    0.97
 -10  -6  -6    2.13    0.88
 -10   6  -7   10.74    2.10
  10   6   7    8.77    2.21
 -10  -6  -7    6.91    1.58
 -10  -6  -7    6.53    1.49
  10   7  -8   14.07    2.31
 -10   7   8   15.10    2.53
  10  -7  -8   14.69    3.19
 -10  -7   8   14.15    3.20
 -10   7   7    7.40    1.54
  10   7  -7    5.48    1.49
  10  -7  -7    6.91    1.83
  10  -7  -6   17.03    2.41
 -10  -7   5    1.14    1.53
  10  -7  -5    2.07    1.03
  10  -7  -4   45.35    4.51
 -10  -7   4   53.93    4.66
 -10  -7   4   44.34    4.57
 -10  -7   3   -0.03    0.59
 -10  -7   3   -1.10    0.67
  10  -7  -3    0.84    0.58
 -10  -7   2   -1.10    1.00
 -10  -7   2    0.82    0.61
  10  -7  -2   -0.45    0.49
  10  -7  -1   11.10    1.19
 -10  -7   1   10.63    1.44
 -10  -7   0   -0.35    0.60
 -10  -7   0   -1.21    0.47
 -10  -7  -1   -0.49    0.47
 -10  -7  -1    0.21    0.52
 -10  -7  -2  122.28   10.66
 -10   7  -3   -0.15    0.65
 -10  -7  -3    0.04    0.53
 -10  -7  -3    0.63    0.59
 -10   7  -4   -0.87    0.92
 -10  -7  -4   -0.48    0.57
 -10  -7  -4   -0.58    0.59
 -10   7  -5    0.66    1.00
 -10  -7  -5    0.98    0.68
 -10  -7  -5    2.29    0.85
 -10   7  -6    0.57    1.20
  10   7   6   -1.40    1.33
 -10  -7  -6   -1.20    1.39
 -10  -7  -6    0.13    0.75
  10   7   7    0.15    1.63
 -10   7  -7    2.26    1.53
 -10  -7  -7   -0.04    0.90
 -10  -7  -7    1.59    0.99
  10  -8  -8    0.53    1.36
  10  -8  -7    0.38    1.07
 -10  -8   6    0.73    1.54
  10  -8  -6    0.37    1.07
 -10  -8   5    3.65    1.57
  10  -8  -5    2.21    1.27
 -10  -8   5    2.07    1.01
  10  -8  -4    1.42    0.74
 -10  -8   4    2.23    0.99
 -10  -8   4    2.83    1.01
 -10  -8   3    9.01    1.41
  10  -8  -3    8.28    1.31
 -10  -8   3    6.80    1.28
  10  -8  -2   48.39    4.47
  10  -8  -1    5.92    0.84
 -10  -8   1    5.20    1.07
 -10  -8   0    0.94    0.72
 -10  -8   0   -0.19    0.58
 -10  -8  -1    1.11    1.24
 -10  -8  -2    5.97    1.18
 -10  -8  -2    6.71    1.09
 -10  -8  -3    1.68    0.70
 -10  -8  -3    0.75    0.67
 -10  -8  -4   -0.87    0.49
 -10  -8  -4    0.87    0.74
 -10   8  -5    1.65    1.16
 -10  -8  -5    0.55    0.66
 -10  -8  -5    4.47    1.09
 -10   8  -6    2.22    1.43
  10   8   6    1.39    1.60
 -10  -8  -6    0.32    0.76
 -10  -8  -6    0.25    0.73
  10   8   7    0.03    1.71
 -10   8  -7   -1.04    1.65
 -10  -8  -7   -0.67    0.79
 -10  -8  -7    1.10    0.89
 -10  -9   7    2.37    1.92
  10  -9  -6    1.71    1.12
 -10  -9   5    2.37    0.97
 -10  -9   5    4.34    2.12
  10  -9  -4    2.41    1.05
 -10  -9   4    3.03    1.47
 -10  -9   4    3.20    1.01
  10  -9  -3    1.83    0.83
 -10  -9   3    0.26    0.71
 -10  -9   3    1.88    1.08
 -10  -9   2    2.40    0.85
  10  -9  -2    2.06    0.67
 -10  -9   2    3.07    1.17
 -10  -9   1   23.54    2.55
 -10  -9   1   24.30    2.51
 -10  -9   0    8.91    1.39
 -10  -9   0    6.40    1.22
 -10  -9  -1    9.73    1.41
 -10  -9  -2    1.75    0.84
 -10  -9  -2    2.07    0.76
  10   9   3    0.12    1.01
 -10  -9  -3   -0.13    0.59
 -10  -9  -3    0.97    0.77
  10   9   4   -0.01    1.02
 -10  -9  -4   -0.37    0.62
 -10  -9  -4   -0.19    0.59
  10   9   5   -0.19    1.32
 -10  -9  -5    0.75    0.92
 -10  -9  -5    0.91    0.98
  10   9   6   -0.28    1.80
 -10  -9  -6   -1.36    0.78
 -10  -9  -6   -0.53    0.84
 -10 -10   7    7.26    2.66
 -10 -10   6    7.41    1.88
 -10 -10   6   10.62    2.37
 -10 -10   5    0.95    1.55
  10 -10  -5   -1.20    1.01
 -10 -10   5   -1.01    1.04
 -10 -10   4    8.91    1.53
 -10 -10   4    8.38    1.98
  10 -10  -4    9.47    1.61
 -10 -10   3    0.31    0.99
  10 -10  -3    1.91    0.95
 -10 -10   3   -1.09    0.63
  10 -10  -2    1.89    0.84
 -10 -10   2    1.11    0.70
 -10 -10   1    1.26    0.71
 -10 -10   1    2.98    1.07
 -10 -10   0    3.46    0.99
 -10 -10   0    3.07    0.91
 -10 -10  -1    0.27    0.68
 -10 -10  -1    0.38    0.65
 -10 -10  -2    1.81    0.85
 -10 -10  -2    2.21    0.80
 -10 -10  -3    1.40    0.75
 -10 -10  -3    1.41    0.71
 -10 -10  -4    2.92    1.42
 -10 -10  -4    1.63    1.22
 -10 -10  -5    1.02    0.89
 -10 -10  -5   -0.14    0.69
 -10 -10  -6    1.11    0.97
 -10 -10  -6    1.48    0.96
 -10 -11   6   -0.55    1.74
  10 -11  -6   -0.30    1.04
 -10 -11   6    0.28    1.09
  10 -11  -5    1.90    1.43
 -10 -11   5    4.79    1.51
 -10 -11   4   -1.73    1.20
 -10 -11   4   -2.20    1.18
 -10 -11   3    4.76    1.25
 -10 -11   3    4.54    1.32
 -10 -11   2   -0.22    0.75
 -10 -11   2   -0.24    0.71
 -10 -11   1    5.52    1.20
 -10 -11   1    5.14    1.15
 -10 -11   0    0.85    0.72
 -10 -11   0   -0.82    0.60
 -10 -11  -1   11.50    1.71
 -10 -11  -1   12.85    1.73
 -10 -11  -2   -1.14    0.70
 -10 -11  -2    0.23    0.62
 -10 -11  -3    2.08    1.00
 -10 -11  -4    0.33    0.87
 -10 -11  -4    0.47    0.93
 -10 -11  -5    0.83    0.91
 -10 -11  -5   -0.36    0.79
  10 -12  -5   -1.51    1.16
 -10 -12   5    0.21    1.13
 -10 -12   4    0.25    0.95
 -10 -12   3   -0.31    0.90
 -10 -12   3   -1.18    0.93
 -10 -12   2    4.19    1.46
 -10 -12   1    1.70    0.82
 -10 -12   1    2.48    1.08
 -10 -12   0    6.74    1.49
 -10 -12   0    4.99    1.27
 -10 -12  -1    2.34    1.50
 -10 -12  -1    1.93    1.37
 -10 -12  -2   -0.10    0.75
 -10 -12  -2   -0.09    0.71
 -10 -12  -3   -0.10    0.82
 -10 -12  -3    1.27    0.82
 -10 -12  -4   -0.49    0.89
 -10 -12  -4   -1.05    0.81
 -10 -13   4    0.10    0.97
 -10 -13   3    0.68    1.14
 -10 -13   2   -0.10    0.89
 -10 -13   1   -1.11    0.94
 -10 -13   1    0.61    0.79
 -10 -13   0    0.59    1.07
 -10 -13   0    2.51    0.94
 -10 -13  -1   -1.55    0.71
 -10 -13  -1    0.39    0.85
 -10 -13  -2    5.75    1.38
 -10 -13  -2    3.46    1.26
 -10 -14   1    1.31    1.00
 -10 -14   1    0.15    0.81
 -10 -14   0   -0.15    0.84
 -10 -14   0    0.36    1.07
  11   0  -9    0.78    1.43
 -11   0   9    1.35    2.20
  11   0  -8   24.86    3.07
  11   0  -7   -0.47    0.83
 -11   0   7    1.20    1.41
 -11   0   6    7.71    1.81
 -11   0   5   -0.16    0.82
  11   0  -5    0.92    0.67
 -11   0   4   -0.88    0.59
  11   0  -4   -0.39    0.48
 -11   0   3   -0.21    0.39
 -11   0   3    0.22    0.58
 -11   0   2    1.56    0.44
  11   0  -2    1.28    0.48
 -11   0   1    0.31    0.26
 -11   0   0    0.39    0.31
 -11   0  -1   -0.12    0.35
 -11   0  -1   -0.56    0.27
 -11   0  -2   11.23    1.21
 -11   0  -3   -0.48    0.36
 -11   0  -3    0.03    0.51
 -11   0  -4    0.98    0.70
 -11   0  -4    0.13    0.42
 -11   0  -5   -1.01    0.52
 -11   0  -5   -0.80    0.68
 -11   0  -6   68.96    6.48
 -11   0  -6   69.33    6.25
 -11   0  -7   -0.50    1.60
 -11   0  -7    0.49    0.82
 -11   0  -8   -0.75    1.19
 -11   0  -8   -0.65    0.88
 -11   1   9    3.82    2.24
  11   1  -9    1.30    1.41
 -11  -1   9    4.50    2.33
  11  -1  -9    3.20    1.48
 -11   1   8    4.52    1.96
  11   1  -8    2.62    1.16
 -11  -1   8    3.07    1.87
  11  -1  -8    3.79    1.42
 -11   1   7   14.00    2.48
  11   1  -7   11.20    1.93
  11  -1  -7   12.55    1.96
 -11  -1   7   13.86    2.63
 -11   1   6   11.26    1.88
  11   1  -6   10.48    2.33
  11  -1  -6    8.53    1.77
 -11  -1   6   12.09    2.15
  11   1  -5    2.44    0.81
 -11   1   5    2.33    0.90
  11  -1  -5    0.63    0.77
 -11  -1   5    2.65    1.16
 -11   1   4   13.29    1.62
  11   1  -4   10.93    1.49
 -11  -1   4   13.70    1.70
  11  -1  -4   13.02    1.59
 -11   1   3   60.43    5.26
 -11   1   3   57.34    5.03
  11   1  -3   53.54    5.18
  11  -1  -3   54.62    5.17
 -11  -1   3   63.42    5.13
 -11   1   2    2.58    0.53
 -11  -1   2    3.29    0.67
  11  -1  -2    3.85    0.65
 -11   1   1   15.68    1.60
 -11  -1   1   19.06    1.71
 -11   1   0    9.69    1.13
 -11  -1   0   11.76    1.18
 -11   1  -1    1.96    0.47
 -11   1  -1    2.76    0.61
 -11  -1  -1    3.53    0.63
 -11  -1  -1    2.27    0.53
 -11   1  -2   11.83    1.29
 -11   1  -2    9.63    1.11
 -11  -1  -2   10.51    1.22
 -11   1  -3    3.41    0.90
 -11   1  -3    3.80    0.66
 -11  -1  -3    3.72    0.72
 -11  -1  -3    3.52    0.87
 -11   1  -4   -0.31    0.55
 -11   1  -4   -0.14    0.43
 -11  -1  -4    0.04    0.59
 -11  -1  -4   -0.24    0.46
 -11   1  -5    0.81    0.70
 -11   1  -5   -1.89    0.67
 -11  -1  -5   -0.59    0.67
 -11  -1  -5   -0.88    0.51
 -11   1  -6    0.07    0.88
 -11   1  -6   -1.09    0.68
 -11  -1  -6    0.33    0.68
 -11  -1  -6    0.22    0.77
 -11   1  -7    1.07    0.99
 -11   1  -7   -2.29    0.95
 -11  -1  -7   -0.13    0.85
 -11  -1  -7    0.14    0.74
 -11   1  -8    2.32    1.57
 -11   1  -8    9.06    1.84
 -11  -1  -8    4.83    1.41
 -11  -1  -8    7.60    1.66
 -11   2   9   -1.32    1.77
  11   2  -9   -1.58    1.24
 -11  -2   9    1.13    1.77
  11  -2  -9   -0.07    1.42
 -11   2   8    1.45    1.69
 -11  -2   8    1.51    1.66
  11  -2  -8    0.10    1.26
  11   2  -7    0.32    0.94
 -11   2   7   -1.19    1.33
 -11  -2   7    0.40    1.23
  11  -2  -7   -1.07    1.00
  11   2  -6  149.21   12.28
 -11   2   6  130.58   12.65
  11  -2  -6  134.20   12.56
 -11  -2   6  146.86   13.56
 -11   2   5   50.61    5.05
  11   2  -5   57.43    5.08
  11  -2  -5   50.10    5.08
 -11  -2   5   57.64    5.32
 -11   2   4   25.77    2.90
  11   2  -4   32.31    3.03
  11  -2  -4   28.89    2.97
 -11  -2   4   31.91    3.11
 -11   2   3    0.19    0.30
  11   2  -3   -0.16    0.41
 -11  -2   3    0.83    0.56
 -11  -2   3    0.19    0.47
  11  -2  -3    0.80    0.49
 -11   2   2    8.46    0.96
  11  -2  -2   10.83    1.17
 -11   2   1   34.94    3.05
 -11   2   0   -0.72    0.34
 -11  -2   0   -0.08    0.35
 -11   2  -1   10.02    1.10
 -11  -2  -1    8.57    1.14
 -11  -2  -1   10.01    1.15
 -11   2  -2   -0.24    0.26
 -11   2  -2   -0.14    0.41
 -11  -2  -2    0.62    0.45
 -11  -2  -2    0.27    0.43
 -11   2  -3    1.79    0.45
 -11  -2  -3    0.59    0.45
 -11  -2  -3    1.93    0.59
 -11   2  -4    0.44    0.51
 -11   2  -4    1.41    0.75
 -11  -2  -4    0.15    0.56
 -11  -2  -4    0.93    0.55
 -11   2  -5    4.84    1.20
 -11   2  -5    3.26    0.89
 -11  -2  -5    5.48    1.03
 -11  -2  -5    3.27    0.99
 -11   2  -6    3.07    1.05
 -11   2  -6    2.58    0.97
 -11  -2  -6    2.64    0.93
 -11   2  -7   14.94    2.20
 -11   2  -7   15.15    2.27
 -11  -2  -7   12.85    2.01
 -11  -2  -7   13.31    2.24
 -11   2  -8    6.89    1.76
 -11  -2  -8    2.05    1.08
 -11  -2  -8    2.16    1.09
  11   3  -9    1.12    1.18
 -11   3   9    4.29    2.11
 -11  -3   9    2.06    1.90
  11  -3  -9    2.30    1.87
  11   3  -8    8.62    1.73
 -11  -3   8    6.12    2.47
  11  -3  -8    9.44    1.93
  11   3  -7    2.33    1.00
 -11   3   7    6.50    1.57
  11  -3  -7    2.84    1.28
 -11   3   6   28.31    4.20
  11   3  -6   40.06    3.73
  11  -3  -6   38.16    4.35
 -11  -3   6   33.05    3.99
  11   3  -5    1.28    0.74
 -11   3   5    2.40    0.94
 -11  -3   5    1.76    1.14
  11  -3  -5    0.82    0.89
 -11   3   4    3.70    0.88
  11   3  -4    3.82    1.02
 -11  -3   4    2.61    1.04
  11  -3  -4    2.99    0.90
 -11   3   3    0.62    0.33
  11  -3  -3    1.11    0.55
 -11  -3   3   -0.08    0.61
 -11  -3   3    0.86    0.53
 -11   3   2   82.15    7.53
  11  -3  -2   89.27    7.74
 -11  -3   2  103.02    7.95
 -11   3   1    2.05    0.42
 -11  -3   1    2.69    0.83
 -11   3   0    3.79    0.58
 -11  -3   0    3.23    0.78
 -11   3  -1   17.83    1.75
 -11   3  -1   15.75    1.61
 -11  -3  -1   20.38    1.88
 -11  -3  -1   20.73    1.93
 -11   3  -2   -0.38    0.24
 -11   3  -2   -0.85    0.39
 -11  -3  -2   -0.47    0.38
 -11   3  -3    0.28    0.37
 -11   3  -3    0.54    0.53
 -11  -3  -3    0.75    0.47
 -11  -3  -3    0.06    0.51
 -11   3  -4    2.25    0.89
 -11   3  -4    3.73    0.80
 -11  -3  -4    1.59    0.67
 -11  -3  -4    5.34    0.99
 -11   3  -5    3.15    0.88
 -11   3  -5    2.61    0.94
 -11  -3  -5    4.85    1.02
 -11  -3  -5    3.40    0.97
 -11   3  -6    1.32    1.01
 -11  -3  -6    0.34    0.69
 -11  -3  -6    1.25    0.76
 -11   3  -7    8.12    1.76
 -11  -3  -7    4.91    1.25
 -11   3  -8    0.56    1.22
 -11  -3  -8    2.11    1.09
  11   4  -9    3.03    1.24
 -11   4   9    0.48    1.40
  11  -4  -9    0.64    1.49
 -11   4   8    1.36    1.31
  11   4  -8   -0.33    1.05
  11  -4  -8   -0.75    1.27
 -11  -4   8   -1.20    1.54
 -11   4   7    1.02    1.37
  11   4  -7    1.32    0.84
 -11  -4   7    3.23    1.67
  11  -4  -7    1.38    1.40
  11   4  -6    3.35    1.15
 -11   4   5    1.29    0.79
  11   4  -5    0.27    0.78
 -11  -4   5    0.86    1.27
  11  -4  -5    0.09    0.85
  11   4  -4    3.84    0.96
 -11  -4   4    3.58    1.05
  11  -4  -4    2.50    0.92
 -11   4   3    7.66    0.90
  11  -4  -3   11.61    1.27
 -11  -4   3   10.12    1.45
 -11  -4   3   10.53    1.27
  11  -4  -2    5.73    0.84
 -11  -4   2    4.79    0.91
 -11  -4   2    5.33    0.94
 -11  -4   1    1.52    0.65
  11  -4  -1    2.32    0.51
 -11   4   0   28.59    2.48
 -11  -4   0   27.25    2.68
 -11   4  -1   -0.40    0.37
 -11  -4  -1    0.15    0.38
 -11  -4  -1   -0.57    0.42
 -11   4  -2    1.38    0.52
 -11  -4  -2    1.41    0.55
 -11  -4  -2    1.60    0.60
 -11   4  -3   54.48    4.72
 -11  -4  -3   56.21    5.04
 -11  -4  -3   56.11    5.09
 -11   4  -4   -0.16    0.56
 -11   4  -4    0.40    0.68
 -11  -4  -4    0.38    0.59
 -11  -4  -4   -0.02    0.48
 -11  -4  -5   10.15    1.61
 -11  -4  -5   14.63    1.72
 -11   4  -6   -0.63    0.91
 -11  -4  -6   -0.70    0.70
 -11  -4  -6    0.45    0.79
 -11   4  -7    3.02    1.38
 -11  -4  -7    3.32    1.20
 -11  -4  -7    6.28    1.40
 -11   4  -8   -0.95    1.15
 -11  -4  -8   -0.63    1.00
 -11  -4  -8   -0.49    0.95
 -11   5   9    2.73    2.26
  11   5  -9    2.08    1.38
  11  -5  -9   -1.33    1.30
 -11   5   8    6.55    2.27
  11   5  -8    4.52    1.71
  11  -5  -8    7.56    2.23
 -11  -5   8    2.56    1.92
 -11   5   7    1.89    1.40
  11  -5  -7   -0.05    1.27
 -11  -5   7    3.07    1.70
 -11   5   6    3.13    1.27
  11   5  -6    2.71    1.02
 -11  -5   6    3.86    1.68
  11  -5  -6    1.99    1.36
  11   5  -5    0.86    0.64
  11  -5  -5   -1.28    0.84
 -11  -5   5   -0.97    1.13
 -11  -5   4    9.45    1.49
 -11  -5   4    8.04    1.32
  11  -5  -4    9.81    1.41
  11  -5  -3    3.53    0.82
 -11  -5   3    3.03    0.90
 -11  -5   3    5.75    1.08
 -11  -5   2   23.65    2.56
  11  -5  -2   25.59    2.43
 -11  -5   2   26.81    2.54
 -11  -5   1   19.32    1.98
  11  -5  -1   18.65    1.78
 -11  -5   0    0.91    0.52
 -11  -5   0   -0.21    0.40
 -11   5  -1    0.03    0.42
 -11  -5  -1    0.24    0.51
 -11  -5  -1    0.52    0.47
 -11   5  -2    3.23    0.79
 -11  -5  -2    4.47    0.87
 -11  -5  -2    2.99    0.82
 -11   5  -3    1.74    0.74
 -11  -5  -3   -0.20    0.52
 -11  -5  -3    0.95    0.63
 -11   5  -4    7.82    1.35
 -11  -5  -4    4.18    1.03
 -11   5  -5   -1.31    0.83
 -11  -5  -5   -0.10    0.63
 -11  -5  -5   -1.21    0.48
 -11   5  -6   -1.84    0.90
 -11  -5  -6   -0.90    0.63
 -11  -5  -6    0.44    0.69
 -11   5  -7    0.34    1.10
 -11  -5  -7    0.21    0.81
 -11   6   9   -2.22    2.05
  11   6  -9   -1.76    1.20
  11  -6  -9   -2.11    1.54
  11   6  -8   -1.20    0.89
 -11   6   8   -1.42    1.43
 -11  -6   8    0.47    1.68
 -11   6   7   28.06    3.02
  11   6  -7   20.99    2.71
  11  -6  -7   26.15    3.43
 -11  -6   7   21.70    3.22
  11   6  -6    1.03    0.89
 -11  -6   6    2.02    1.50
  11  -6  -6    0.13    1.33
 -11  -6   5    7.99    1.82
  11  -6  -5    6.42    1.53
 -11  -6   4   -0.60    0.88
 -11  -6   4   -0.25    0.88
  11  -6  -4   -0.14    0.62
 -11  -6   3   21.42    2.30
  11  -6  -3   20.67    2.23
 -11  -6   3   21.70    2.40
 -11  -6   2    5.57    1.03
 -11  -6   2    6.03    1.02
  11  -6  -2    3.33    0.82
 -11  -6   1   10.98    1.45
  11  -6  -1   11.58    1.17
 -11  -6   0   -0.02    0.48
 -11  -6   0   -0.09    0.55
 -11  -6  -1    1.24    0.61
 -11  -6  -1    1.21    0.59
 -11   6  -2   14.72    1.63
 -11  -6  -2   13.55    1.65
 -11  -6  -2   13.97    1.76
 -11   6  -3   30.64    3.05
 -11  -6  -3   30.15    3.01
 -11   6  -4    9.63    1.59
 -11  -6  -4    7.22    1.22
 -11  -6  -4    7.32    1.37
 -11   6  -5    2.73    1.13
 -11  -6  -5    2.37    0.89
 -11  -6  -5    1.88    0.72
 -11   6  -6   -1.08    1.09
 -11  -6  -6   -0.51    0.63
 -11  -6  -6   -0.62    0.90
 -11   6  -7   -2.13    1.14
 -11  -6  -7    0.45    0.78
 -11   7   8   -0.32    1.27
  11   7  -8   -0.23    1.06
  11  -7  -8    0.27    1.46
  11   7  -7   -1.49    0.80
  11  -7  -7    1.84    1.28
 -11  -7   7   -0.61    1.58
  11  -7  -6   -2.10    1.39
 -11  -7   5    8.91    2.47
 -11  -7   5    8.28    1.59
  11  -7  -5   10.26    1.91
  11  -7  -4    3.25    0.96
 -11  -7   4    2.57    1.18
 -11  -7   4    1.52    0.83
  11  -7  -3    0.03    0.62
 -11  -7   3   -0.47    0.78
 -11  -7   2   14.44    1.80
  11  -7  -2   16.97    1.76
  11  -7  -1   -0.44    0.34
 -11  -7   1   -0.94    0.47
 -11  -7   0   14.05    1.71
 -11  -7   0   16.94    1.90
 -11  -7  -1    6.31    1.20
 -11  -7  -1    4.26    1.07
 -11  -7  -2    0.36    0.63
 -11  -7  -2    0.33    0.71
 -11   7  -3   -0.50    0.73
 -11  -7  -3    0.28    0.65
 -11  -7  -3    0.37    0.64
 -11   7  -4   -1.12    0.93
 -11  -7  -4    0.70    0.78
 -11  -7  -4    0.32    0.69
 -11   7  -5    1.44    1.23
 -11  -7  -5    1.57    0.81
 -11  -7  -5    0.50    0.71
 -11   7  -6    2.72    1.50
  11   7   6    1.72    1.40
 -11  -7  -6    1.99    0.98
 -11  -7  -6    2.73    1.37
 -11   7  -7   -0.16    1.77
 -11  -7  -7   -1.58    0.92
 -11  -7  -7    1.10    0.93
  11  -8  -8    1.34    1.66
  11  -8  -7   10.17    2.14
 -11  -8   6    2.00    1.70
  11  -8  -5   13.75    2.25
 -11  -8   5   10.67    2.40
 -11  -8   5   13.04    1.89
  11  -8  -4   24.02    2.55
 -11  -8   4   19.49    2.58
 -11  -8   4   16.41    2.27
  11  -8  -3   25.10    2.62
 -11  -8   3   22.25    2.64
 -11  -8   3   26.26    2.69
  11  -8  -2    0.20    0.55
 -11  -8   2    0.20    0.71
 -11  -8   1    4.64    1.01
 -11  -8   1    1.66    0.85
  11  -8  -1    2.92    0.63
 -11  -8   0   14.50    1.77
 -11  -8   0   11.42    1.63
 -11  -8  -1    0.26    0.66
 -11  -8  -1    0.38    0.67
 -11  -8  -2    7.17    1.20
 -11  -8  -2    5.46    1.17
 -11  -8  -3   -0.30    0.56
 -11  -8  -3    0.80    0.78
 -11   8  -4    8.68    1.72
 -11  -8  -4    5.79    1.23
 -11  -8  -4    7.44    1.31
  11   8   5    2.55    1.56
 -11   8  -5    2.10    1.38
 -11  -8  -5    1.87    1.36
  11   8   6   -0.58    1.39
 -11   8  -6    0.00    1.49
 -11  -8  -6    0.13    0.71
 -11  -8  -6   -1.73    0.81
  11  -9  -7   -1.69    1.14
 -11  -9   6    3.70    1.37
  11  -9  -6    3.09    1.71
 -11  -9   5    4.45    2.29
 -11  -9   4   -0.71    1.01
  11  -9  -4   -0.59    0.96
 -11  -9   4    1.02    0.78
 -11  -9   3    0.13    0.89
 -11  -9   3    0.49    0.75
  11  -9  -3    1.14    0.89
  11  -9  -2    1.01    0.75
 -11  -9   2    0.48    0.66
 -11  -9   1    3.50    0.85
 -11  -9   1    5.36    1.18
 -11  -9   0    0.79    0.64
 -11  -9   0    0.05    0.63
 -11  -9  -1   26.13    2.84
 -11  -9  -1   25.81    2.73
 -11  -9  -2   21.26    2.43
 -11  -9  -2   18.46    2.21
 -11  -9  -3    1.98    0.81
 -11  -9  -3    4.24    1.04
  11   9   4    1.64    1.31
 -11  -9  -4    1.81    0.87
 -11  -9  -4    2.30    0.97
 -11  -9  -5    0.47    0.85
 -11  -9  -5    0.60    0.74
  11   9   6   -0.41    1.98
 -11  -9  -6   -0.47    0.90
 -11  -9  -6    0.88    0.84
 -11 -10   7    2.24    1.48
  11 -10  -6   -1.23    0.94
 -11 -10   6   -0.21    1.17
 -11 -10   6    1.48    2.05
  11 -10  -5    0.87    1.13
 -11 -10   5    2.50    1.64
 -11 -10   4   -1.99    0.76
 -11 -10   4   -0.97    1.30
  11 -10  -3   -0.02    0.74
 -11 -10   3   -0.52    0.63
 -11 -10   3   -1.51    0.86
 -11 -10   2   -1.38    0.52
 -11 -10   1   -1.21    0.61
 -11 -10   1    0.78    0.78
 -11 -10   0    1.72    0.88
 -11 -10   0    1.35    0.69
 -11 -10  -1    1.57    0.75
 -11 -10  -1    0.59    0.66
 -11 -10  -2    2.63    1.01
 -11 -10  -2    5.27    1.10
 -11 -10  -3   -1.26    0.69
 -11 -10  -3    0.01    1.18
 -11 -10  -4    3.47    1.04
 -11 -10  -4    2.88    1.10
 -11 -10  -5    5.47    1.52
 -11 -11   6    0.85    2.05
 -11 -11   5    0.81    1.06
 -11 -11   5   -0.49    1.73
  11 -11  -4    0.89    1.18
 -11 -11   4   -1.25    0.84
 -11 -11   4   -0.10    1.53
 -11 -11   3    8.53    1.62
 -11 -11   3    7.44    1.76
 -11 -11   2   -1.49    0.59
 -11 -11   2   -0.49    0.75
 -11 -11   1    6.41    1.29
 -11 -11   1    7.30    1.36
 -11 -11   0   -0.75    0.67
 -11 -11   0   -0.62    0.63
 -11 -11  -1   18.41    2.22
 -11 -11  -2    2.54    1.25
 -11 -11  -2    1.26    1.22
 -11 -11  -3    1.03    0.95
 -11 -11  -3    1.40    0.88
 -11 -11  -4    1.40    0.98
 -11 -11  -4   -0.02    0.77
 -11 -12   5    1.54    1.18
 -11 -12   4    6.42    1.58
 -11 -12   3   -2.00    0.95
 -11 -12   3    1.53    0.97
 -11 -12   2    0.83    1.37
 -11 -12   1    3.00    1.15
 -11 -12   1    3.24    1.96
 -11 -12   0    0.04    0.81
 -11 -12   0   -0.70    0.79
 -11 -12  -1   -0.55    0.81
 -11 -12  -1    0.20    0.77
 -11 -12  -2    6.77    1.39
 -11 -12  -2    1.59    1.02
 -11 -12  -3    5.09    1.36
 -11 -13   3    0.13    1.21
 -11 -13   3   -1.50    0.85
 -11 -13   2   -0.99    0.80
 -11 -13   2    0.02    0.83
 -11 -13   1   -1.03    0.99
 -11 -13   1    2.51    1.00
 -11 -13   0    1.77    1.15
 -11 -13   0    3.22    1.05
 -11 -13  -1    0.04    0.90
 -11 -13  -1    0.81    0.88
 -11 -13  -2    1.35    0.90
 -11 -13  -2   -0.51    0.94
  12   0  -9   -0.51    1.31
  12   0  -8    5.39    1.64
 -12   0   8    6.71    2.37
  12   0  -7   -1.20    0.94
 -12   0   7   -1.34    1.10
  12   0  -6   37.24    4.14
 -12   0   6   47.16    4.41
  12   0  -5    0.40    0.72
 -12   0   5   -0.70    0.87
  12   0  -4    0.78    0.54
 -12   0   4    0.98    0.83
 -12   0   3   -0.25    0.40
  12   0  -3    0.16    0.48
 -12   0   2   17.28    1.72
 -12   0   1   -0.41    0.26
 -12   0   0   62.77    5.44
 -12   0  -1    0.03    0.34
 -12   0  -1    0.21    0.38
 -12   0  -2   22.26    2.14
 -12   0  -3   -0.58    0.33
 -12   0  -3   -1.07    0.49
 -12   0  -4    1.71    0.64
 -12   0  -4    2.85    0.85
 -12   0  -5   -0.28    0.67
 -12   0  -5   -0.83    0.62
 -12   0  -6   -0.45    0.82
 -12   0  -6    0.47    0.93
 -12   0  -7   -0.10    0.98
 -12   0  -7    1.01    0.98
 -12   0  -8    2.60    1.33
 -12   0  -8   -0.01    0.90
  12   1  -9   -0.57    1.28
 -12   1   9    0.03    1.80
  12  -1  -9    1.80    1.15
 -12  -1   9   -1.42    1.91
 -12   1   8   10.63    2.24
  12   1  -8    7.51    1.69
  12  -1  -8    9.84    1.88
 -12  -1   8    3.83    2.22
 -12   1   7   18.20    2.47
  12   1  -7   18.60    2.35
 -12  -1   7   17.80    3.24
  12  -1  -7   17.71    2.55
  12   1  -6    1.77    0.95
 -12   1   6    3.80    1.26
  12  -1  -6    0.25    0.96
 -12  -1   6    1.86    1.07
 -12   1   5   23.90    2.74
  12   1  -5   27.59    2.80
 -12  -1   5   24.09    2.80
  12  -1  -5   24.93    2.80
  12   1  -4   14.82    2.02
 -12   1   4   19.01    2.09
 -12  -1   4   22.23    2.26
  12  -1  -4   16.97    2.02
  12   1  -3  128.54   11.90
 -12   1   3  136.82   11.75
 -12  -1   3  154.80   12.11
 -12   1   2   15.80    1.63
  12  -1  -2   16.39    1.74
 -12  -1   2   19.03    1.78
 -12   1   1    0.48    0.31
 -12  -1   1   -0.24    0.33
 -12   1   0    2.03    0.54
 -12  -1   0    3.43    0.63
 -12   1  -1    2.65    0.68
 -12  -1  -1    2.11    0.53
 -12  -1  -1    1.38    0.56
 -12   1  -2    4.38    0.82
 -12   1  -2    2.37    0.58
 -12  -1  -2    1.78    0.64
 -12  -1  -2    2.82    0.67
 -12   1  -3   24.75    2.56
 -12  -1  -3   30.70    2.82
 -12  -1  -3   28.99    2.87
 -12   1  -4   -0.69    0.46
 -12   1  -4   -0.19    0.61
 -12  -1  -4   -0.47    0.47
 -12  -1  -4   -1.12    0.52
 -12   1  -5    4.22    0.96
 -12  -1  -5    3.88    0.98
 -12  -1  -5    1.92    0.80
 -12   1  -6    0.28    0.86
 -12   1  -6    0.36    0.89
 -12  -1  -6    1.32    0.94
 -12  -1  -6    0.55    0.86
 -12   1  -7   10.48    2.07
 -12   1  -7   12.35    1.97
 -12  -1  -7   14.21    1.91
 -12   1  -8   -0.90    1.16
 -12  -1  -8   -1.34    1.11
 -12  -1  -8    1.31    1.09
  12   2  -9   13.52    2.34
 -12   2   9   13.62    3.18
  12  -2  -9    9.85    2.51
 -12  -2   9    7.00    2.72
 -12   2   8   12.73    2.20
  12   2  -8    8.18    1.94
  12  -2  -8   12.77    2.27
 -12  -2   8   12.66    2.71
  12   2  -7   12.18    1.93
 -12   2   7    9.36    2.03
 -12  -2   7   11.48    2.47
  12  -2  -7   12.76    2.25
  12   2  -6    1.52    0.94
 -12   2   6    5.93    1.27
  12  -2  -6    1.96    1.18
 -12  -2   6    4.16    1.46
  12   2  -5   35.26    3.46
 -12   2   5   32.17    3.40
 -12  -2   5   35.27    3.56
  12  -2  -5   30.31    3.42
  12   2  -4   36.04    3.52
 -12   2   4   30.10    3.42
  12  -2  -4   35.74    3.46
 -12  -2   4   41.58    3.72
 -12   2   3    3.47    0.72
  12   2  -3    3.41    0.79
 -12  -2   3    5.30    0.92
 -12  -2   3    6.55    1.06
  12  -2  -3    4.52    0.86
 -12   2   2    6.18    0.87
  12  -2  -2    7.43    0.96
 -12   2   1    4.02    0.64
 -12   2   0    2.51    0.50
 -12  -2   0    1.94    0.63
 -12   2  -1    0.45    0.40
 -12  -2  -1    0.83    0.72
 -12  -2  -1    0.65    0.41
 -12   2  -2   40.96    3.68
 -12  -2  -2   41.23    3.67
 -12  -2  -2   36.88    3.65
 -12   2  -3    3.08    0.73
 -12   2  -3    6.09    1.07
 -12  -2  -3    5.12    0.96
 -12  -2  -3    4.44    0.83
 -12   2  -4    0.46    0.74
 -12   2  -4    1.38    0.53
 -12  -2  -4    0.28    0.52
 -12  -2  -4    0.91    0.68
 -12   2  -5    0.33    0.78
 -12   2  -5    0.22    0.68
 -12  -2  -5   -0.05    0.73
 -12  -2  -5    0.16    0.59
 -12   2  -6    9.39    1.72
 -12  -2  -6   10.51    1.64
 -12  -2  -6   13.11    1.67
 -12   2  -7    2.36    1.10
 -12  -2  -7   -0.03    1.04
 -12  -2  -7    1.31    0.99
 -12   2  -8   11.22    2.26
 -12  -2  -8    7.57    1.76
 -12  -2  -8    8.43    1.89
  12   3  -9   -0.06    1.04
  12  -3  -9   -0.69    1.66
 -12   3   8   13.59    2.59
  12  -3  -8   17.10    2.80
 -12   3   7    3.68    1.80
  12   3  -7    2.43    0.98
  12  -3  -7    4.01    1.52
 -12  -3   7    1.63    1.43
  12   3  -6    9.19    1.50
 -12   3   6    9.72    1.67
 -12  -3   6    9.69    1.95
  12  -3  -6    7.55    1.79
 -12   3   5   -0.70    0.63
 -12  -3   5    0.91    1.00
  12  -3  -5   -0.39    0.79
  12   3  -4    7.82    1.22
 -12  -3   4    7.37    1.43
 -12  -3   4    4.80    1.07
  12  -3  -4    7.43    1.22
 -12  -3   3   22.64    2.19
  12  -3  -3   20.96    2.15
 -12  -3   3   19.23    2.28
 -12   3   2    0.61    0.30
  12  -3  -2   -0.08    0.40
 -12  -3   2    0.54    0.49
 -12   3   1   12.80    1.33
 -12  -3   1   15.46    1.57
 -12   3   0   27.71    2.75
 -12  -3   0   36.22    2.97
 -12   3  -1    1.00    0.32
 -12   3  -1    0.82    0.47
 -12  -3  -1    2.06    0.63
 -12  -3  -1    0.95    0.50
 -12   3  -2    1.38    0.40
 -12   3  -2    0.98    0.56
 -12  -3  -2    1.73    0.58
 -12  -3  -2    1.20    0.53
 -12   3  -3    6.92    0.96
 -12   3  -3   11.07    1.47
 -12  -3  -3    7.31    1.19
 -12  -3  -3    9.03    1.22
 -12   3  -4   -0.31    0.67
 -12   3  -4    0.65    0.58
 -12  -3  -4   -0.81    0.58
 -12  -3  -4    1.23    0.75
 -12   3  -5   -1.54    0.80
 -12   3  -5   -1.02    0.75
 -12  -3  -5   -0.75    0.66
 -12   3  -6   10.91    1.87
 -12  -3  -6    5.67    1.42
 -12  -3  -6    7.15    1.36
 -12   3  -7    0.57    1.16
 -12  -3  -7    0.44    0.85
 -12  -3  -7   -0.22    0.76
  12   4  -9    5.45    1.62
 -12   4   9    4.59    2.20
  12  -4  -9    3.37    2.16
 -12  -4   9    1.74    2.22
  12   4  -8    0.77    0.96
 -12   4   8    0.52    1.73
  12  -4  -8    0.86    1.41
 -12   4   7    4.27    1.70
 -12  -4   7    4.28    1.56
  12  -4  -7    0.92    1.23
 -12   4   6    2.56    1.10
  12   4  -6    1.38    0.98
  12  -4  -6    0.62    1.10
 -12   4   5   10.37    1.61
  12   4  -5   11.47    1.65
  12  -4  -5   13.20    1.90
 -12  -4   5   14.25    2.14
 -12  -4   4    4.99    1.26
  12  -4  -4    4.73    1.01
 -12  -4   4    3.45    0.98
 -12   4   3   14.78    1.55
  12  -4  -3   19.80    1.91
 -12  -4   3   19.30    2.09
 -12  -4   3   18.34    1.94
 -12  -4   2    1.51    0.62
  12  -4  -2    0.82    0.49
 -12  -4   1   23.43    2.35
 -12   4   0   14.64    1.46
 -12  -4   0   15.78    1.68
 -12   4  -1   23.41    2.51
 -12  -4  -1   21.47    2.24
 -12  -4  -1   22.08    2.31
 -12   4  -2   13.88    1.59
 -12  -4  -2   14.14    1.68
 -12  -4  -2   14.49    1.67
 -12   4  -3    3.02    0.76
 -12  -4  -3    1.83    0.75
 -12  -4  -3    1.18    0.61
 -12   4  -4   -0.50    0.71
 -12  -4  -4   -0.35    0.52
 -12  -4  -4   -1.03    0.51
 -12   4  -5   -0.24    0.92
 -12  -4  -5   -0.30    0.68
 -12  -4  -5    0.82    0.64
 -12   4  -6   -0.84    0.97
 -12  -4  -6   -1.25    0.64
 -12  -4  -6    0.31    0.78
 -12   4  -7    0.07    1.07
 -12  -4  -7   -0.60    0.81
 -12  -4  -7    0.65    0.88
 -12   5   9   -0.55    1.70
  12  -5  -9   -1.63    1.74
  12   5  -8    0.57    0.94
 -12   5   8    0.81    1.64
  12   5  -7    0.54    0.80
 -12   5   7    2.50    1.32
  12  -5  -7    2.11    1.51
 -12  -5   7    2.32    1.65
 -12   5   6   16.93    2.06
  12   5  -6   12.58    1.97
  12  -5  -6   15.84    2.74
 -12  -5   6   13.01    2.71
  12   5  -5    0.55    0.67
  12  -5  -5    0.37    0.86
 -12  -5   5    0.77    1.09
 -12  -5   4    2.55    1.16
 -12  -5   4    4.71    1.10
  12  -5  -4    3.03    0.95
 -12  -5   3    4.61    1.05
 -12  -5   3    2.68    0.84
  12  -5  -3    4.22    0.96
 -12  -5   2    7.07    1.06
  12  -5  -2    4.35    0.87
 -12  -5   1   -0.39    0.50
 -12  -5   0   -0.91    0.55
 -12  -5   0   -0.93    0.42
 -12   5  -1   -0.27    0.45
 -12  -5  -1   -0.62    0.48
 -12  -5  -1    0.24    0.61
 -12   5  -2    6.38    1.10
 -12  -5  -2    5.84    1.12
 -12  -5  -2    7.02    1.06
 -12   5  -3    0.80    0.69
 -12  -5  -3    0.97    0.74
 -12  -5  -3    0.33    0.54
 -12   5  -4    2.25    0.91
 -12  -5  -4    0.73    0.58
 -12  -5  -4    1.29    0.78
 -12   5  -5    2.21    1.10
 -12  -5  -5    1.24    0.83
 -12  -5  -5    1.43    0.69
 -12   5  -6    1.90    1.22
 -12  -5  -6    1.52    1.15
 -12  -5  -6    1.61    0.80
 -12   5  -7   -0.68    1.25
 -12  -5  -7   -0.62    0.87
 -12  -5  -7    0.82    0.84
  12   6  -8   13.33    2.36
 -12   6   8   18.46    2.96
 -12   6   7    2.14    1.30
  12   6  -7    1.62    1.08
  12  -6  -7   -0.51    1.23
 -12  -6   7    0.99    1.78
  12  -6  -6    4.09    1.34
 -12  -6   6    4.74    2.08
  12  -6  -5   12.21    2.06
 -12  -6   5   15.77    2.07
 -12  -6   5   17.35    2.99
 -12  -6   4    5.98    1.73
 -12  -6   4    6.06    1.26
  12  -6  -4    6.66    1.24
 -12  -6   3    1.52    0.92
 -12  -6   3    2.38    0.75
  12  -6  -3    0.70    0.64
  12  -6  -2   -0.66    0.51
 -12  -6   2    0.47    0.58
 -12  -6   1    4.93    1.00
  12  -6  -1    4.83    0.71
 -12  -6   0   13.98    1.72
 -12  -6   0   13.57    1.64
 -12   6  -1    0.54    0.44
 -12  -6  -1   -0.11    0.51
 -12  -6  -1   -0.63    0.48
 -12   6  -2    2.70    0.75
 -12  -6  -2    4.66    1.06
 -12  -6  -2    2.02    0.86
 -12   6  -3    6.95    1.45
 -12  -6  -3    6.60    1.30
 -12  -6  -3    9.72    1.31
 -12   6  -4    0.71    1.01
 -12  -6  -4   -0.95    0.50
 -12  -6  -4    0.03    0.63
 -12   6  -5    0.64    1.08
 -12  -6  -5    0.33    0.71
 -12  -6  -5    0.31    0.62
 -12   6  -6   -0.54    1.05
 -12  -6  -6   -0.73    0.82
 -12  -6  -6   -1.71    0.75
 -12   6  -7   -0.89    1.24
 -12  -6  -7    0.38    0.79
 -12  -6  -7   -1.62    0.86
  12   7  -8    0.86    1.10
  12  -7  -8   -1.06    1.42
 -12  -7   7   -0.58    1.56
  12  -7  -7   -1.30    1.21
  12  -7  -6    0.09    1.05
  12  -7  -5    3.38    1.28
 -12  -7   5    1.89    0.99
 -12  -7   4    1.17    0.82
  12  -7  -4    1.12    0.76
 -12  -7   4    0.10    1.09
 -12  -7   3    0.32    0.89
 -12  -7   3    0.51    0.83
  12  -7  -3    1.17    0.76
 -12  -7   2    3.15    1.17
  12  -7  -2    4.02    0.87
  12  -7  -1    5.40    0.73
 -12  -7  -1   -0.07    0.55
 -12  -7  -1   -0.94    0.61
 -12  -7  -2    2.48    0.88
 -12  -7  -2    3.53    1.05
 -12   7  -3    0.63    0.90
 -12  -7  -3    1.53    0.80
 -12  -7  -3   -0.24    0.56
 -12   7  -4    0.86    1.16
 -12  -7  -4    1.66    0.71
 -12  -7  -4    1.78    0.68
 -12   7  -5    6.48    1.80
 -12  -7  -5    8.11    1.52
 -12  -7  -6    3.62    1.17
 -12  -7  -6    3.60    1.11
 -12  -8   6    2.34    1.94
  12  -8  -6   -0.49    1.42
 -12  -8   6    0.80    1.86
  12  -8  -5   -2.36    0.99
 -12  -8   5   -0.42    0.84
 -12  -8   4    0.84    1.21
  12  -8  -4   -0.07    0.78
 -12  -8   4   -0.60    0.76
 -12  -8   3    5.17    1.15
  12  -8  -3    4.63    1.23
 -12  -8   3    3.67    1.39
 -12  -8   2    0.28    0.65
 -12  -8   1   -0.57    0.60
 -12  -8   1   -0.45    0.65
 -12  -8   0   10.60    1.60
 -12  -8   0   13.99    1.76
 -12  -8  -1   19.48    2.25
 -12  -8  -1   17.99    2.15
 -12  -8  -2    6.63    1.24
 -12  -8  -2    6.12    1.21
 -12  -8  -3    2.12    0.79
 -12  -8  -3    5.23    1.12
 -12   8  -4   12.89    2.12
 -12  -8  -4   10.64    1.64
 -12  -8  -4   11.28    1.64
 -12   8  -5   -1.45    1.36
 -12  -8  -5    0.18    0.67
 -12  -8  -5    0.24    0.86
  12   8   6   -0.55    1.66
 -12   8  -6   -3.79    1.52
 -12  -8  -6   -0.17    0.73
 -12  -8  -6   -0.38    0.89
  12  -9  -7    3.67    1.70
 -12  -9   7    6.12    1.89
 -12  -9   6    3.32    2.18
 -12  -9   5   18.71    3.48
 -12  -9   5   15.90    2.57
 -12  -9   4   16.05    2.06
  12  -9  -4   14.23    2.08
 -12  -9   3    4.99    1.36
 -12  -9   3    5.84    1.21
 -12  -9   2    7.83    1.38
 -12  -9   1    0.77    0.71
 -12  -9   1   -0.19    0.66
 -12  -9   0    6.10    1.26
 -12  -9   0    7.13    1.42
 -12  -9  -1    2.23    0.81
 -12  -9  -1    1.65    0.76
 -12  -9  -2    6.01    1.25
 -12  -9  -2    5.94    1.19
 -12  -9  -3   -0.71    0.59
 -12  -9  -3    0.22    0.76
 -12  -9  -4    0.88    0.91
 -12  -9  -4    1.35    0.83
  12   9   5   -1.05    1.88
 -12  -9  -5    2.18    1.06
 -12  -9  -5    1.54    0.83
  12 -10  -6   -0.66    1.01
 -12 -10   6   -0.31    1.13
 -12 -10   6   -0.81    1.86
 -12 -10   5   -0.43    1.51
 -12 -10   5    0.94    1.11
  12 -10  -4    2.38    1.08
 -12 -10   4    3.15    1.73
 -12 -10   4    2.81    1.77
 -12 -10   3   -1.17    0.63
 -12 -10   3   -1.26    1.05
 -12 -10   2    0.97    0.73
 -12 -10   1   -1.09    0.51
 -12 -10   1   -0.21    0.71
 -12 -10   0   -0.29    0.72
 -12 -10   0    1.20    0.75
 -12 -10  -1    7.41    1.37
 -12 -10  -1    6.66    1.23
 -12 -10  -2   24.47    2.73
 -12 -10  -3    0.40    0.72
 -12 -10  -3   -1.19    0.69
 -12 -10  -4    5.89    1.43
 -12 -10  -4    2.31    0.88
 -12 -10  -5    0.08    1.01
 -12 -10  -5    1.07    0.80
 -12 -11   5    9.33    1.97
 -12 -11   4   -0.22    0.99
 -12 -11   3   -0.46    0.74
 -12 -11   2   -1.46    1.17
 -12 -11   2    0.74    1.13
 -12 -11   1    1.18    0.87
 -12 -11   1    0.14    0.76
 -12 -11   0   -1.71    0.97
 -12 -11   0   -0.78    1.04
 -12 -11  -1   -0.33    0.81
 -12 -11  -2    0.26    0.86
 -12 -11  -2    0.29    0.77
 -12 -11  -3    0.20    0.73
 -12 -11  -3    0.69    0.89
 -12 -11  -4    0.66    0.87
 -12 -11  -4   -0.21    0.81
 -12 -12   4    1.04    0.91
 -12 -12   3   -1.22    0.69
 -12 -12   3   -2.66    0.98
 -12 -12   2    0.17    0.94
 -12 -12   2   -0.66    0.78
 -12 -12   1    1.11    0.93
 -12 -12   1   -1.00    0.94
 -12 -12   0    0.62    0.91
 -12 -12   0    3.20    1.04
 -12 -12  -1    0.96    0.86
 -12 -12  -1    1.07    0.94
 -12 -12  -2    2.16    1.07
 -12 -12  -2    1.42    0.99
 -12 -12  -3   -0.24    0.91
 -12 -12  -3   -0.14    0.81
 -12 -13   2    0.61    0.94
 -12 -13   2    1.37    1.11
 -12 -13   1   -0.11    0.77
 -12 -13   1   -1.85    0.98
 -12 -13   0   -0.62    0.86
 -12 -13   0    0.01    0.82
 -12 -13  -1    0.09    1.03
 -12 -13  -1    0.31    0.84
  13   0  -9   -1.62    1.31
  13   0  -8   -2.10    1.85
 -13   0   7    1.08    1.31
  13   0  -6   24.33    2.84
  13   0  -5   -0.66    0.63
 -13   0   4   20.69    2.25
  13   0  -4   16.79    2.12
 -13   0   4   17.61    2.07
 -13   0   3   -0.21    0.43
  13   0  -3   -0.47    0.46
 -13   0   2   84.58    7.25
 -13   0   1   -0.38    0.35
 -13   0   0    4.19    0.76
 -13   0  -1    0.03    0.44
 -13   0  -1    0.12    0.37
 -13   0  -2   -1.16    0.44
 -13   0  -2    0.10    0.39
 -13   0  -3   -0.52    0.57
 -13   0  -4    2.47    0.90
 -13   0  -4    1.98    0.65
 -13   0  -5   -0.58    0.57
 -13   0  -5   -0.16    0.73
 -13   0  -6    9.29    1.61
 -13   0  -6    9.88    1.71
 -13   0  -7    2.06    1.10
 -13   0  -7    0.14    1.06
  13   1  -9    9.78    2.16
 -13  -1   9    5.19    2.69
  13  -1  -9    9.21    2.19
  13  -1  -8    0.46    1.41
  13   1  -7   19.69    2.46
 -13   1   7   20.48    2.89
  13  -1  -7   16.65    2.66
 -13  -1   7   20.60    2.73
  13   1  -6    2.09    0.95
 -13   1   6    7.33    1.75
  13  -1  -6    4.51    1.33
 -13  -1   6    3.50    1.36
  13   1  -5    0.29    0.68
 -13  -1   5   -0.15    1.13
  13  -1  -5    0.29    0.81
 -13   1   4   -0.69    0.49
 -13   1   4    0.70    0.80
  13   1  -4   -0.75    0.53
  13  -1  -4   -1.10    0.48
 -13  -1   4   -0.19    0.72
 -13  -1   4   -0.97    0.51
 -13   1   3    1.01    0.51
  13   1  -3    0.99    0.56
 -13  -1   3    1.89    0.72
  13  -1  -3    1.27    0.62
 -13   1   2    0.15    0.37
 -13  -1   2    0.15    0.50
 -13   1   1   -0.55    0.34
 -13  -1   1   -0.30    0.46
 -13   1   0   -0.24    0.41
 -13  -1   0    0.18    0.39
 -13   1  -1    0.48    0.37
 -13   1  -1    0.51    0.53
 -13  -1  -1    1.72    0.54
 -13  -1  -1    1.12    0.54
 -13   1  -2    7.64    1.03
 -13  -1  -2   11.04    1.32
 -13   1  -3    6.40    1.18
 -13   1  -3    3.66    0.80
 -13  -1  -3    4.80    1.08
 -13  -1  -3    6.82    0.96
 -13   1  -4    0.98    0.77
 -13   1  -4    0.34    0.55
 -13  -1  -4    0.19    0.53
 -13  -1  -4    0.54    0.75
 -13   1  -5   12.16    1.71
 -13   1  -5   17.77    2.15
 -13  -1  -5   15.71    1.79
 -13  -1  -5   14.25    1.97
 -13   1  -6    2.47    1.00
 -13   1  -6    2.02    1.00
 -13  -1  -6    0.67    0.98
 -13  -1  -7    0.80    1.05
 -13  -1  -7   -0.57    1.04
  13   2  -9    1.95    1.52
  13  -2  -9    2.54    1.74
  13  -2  -8    3.85    1.91
  13   2  -7    0.53    0.91
 -13   2   7    0.32    1.06
  13  -2  -7    1.22    1.11
 -13   2   6    1.87    1.14
  13   2  -6   -0.16    0.80
  13  -2  -6   -0.30    0.82
 -13  -2   6    0.36    1.09
 -13  -2   5    0.03    1.25
  13  -2  -5    1.06    0.89
  13   2  -4    8.08    1.38
 -13   2   4    8.38    1.20
 -13  -2   4   11.70    1.40
  13  -2  -4   11.58    1.46
 -13  -2   4   11.63    1.66
  13  -2  -3   45.74    4.24
 -13   2   2    2.67    0.54
 -13  -2   2    2.09    0.69
  13  -2  -2    1.24    0.51
 -13   2   1   31.51    2.85
 -13   2   0    8.12    1.13
 -13  -2   0   11.30    1.25
 -13   2  -1   17.32    1.82
 -13  -2  -1   16.90    1.81
 -13  -2  -1   18.24    1.86
 -13   2  -2    0.01    0.34
 -13   2  -2    0.58    0.57
 -13  -2  -2   -0.02    0.46
 -13  -2  -2   -0.80    0.48
 -13   2  -3    6.17    0.94
 -13   2  -3    9.86    1.35
 -13  -2  -3    5.99    1.07
 -13  -2  -3    7.93    1.11
 -13   2  -4   10.72    1.61
 -13   2  -4    7.51    1.11
 -13  -2  -4    7.50    1.25
 -13  -2  -4    7.29    1.34
 -13   2  -5   -0.57    0.88
 -13   2  -5    0.49    0.81
 -13  -2  -5    0.15    0.65
 -13  -2  -5    0.01    0.71
 -13   2  -6   15.48    2.22
 -13  -2  -6   11.63    1.77
 -13  -2  -6   12.96    1.88
 -13   2  -7    2.03    1.73
 -13  -2  -7    4.32    1.35
 -13  -2  -7    4.37    1.19
  13   3  -9   -0.68    0.94
 -13   3   9    1.00    2.09
  13  -3  -9   -1.86    1.56
 -13  -3   9   -1.70    1.79
  13   3  -8   18.78    2.68
  13  -3  -8   23.43    4.45
  13   3  -7    0.24    0.95
 -13   3   7    0.18    1.07
 -13  -3   7   -0.90    1.29
  13  -3  -7   -1.03    1.04
 -13   3   6    7.61    1.46
  13  -3  -6    8.70    1.68
  13   3  -5    8.99    1.66
 -13  -3   5   12.13    2.55
  13  -3  -5   13.81    1.82
  13   3  -4   27.80    2.60
 -13   3   4   20.51    2.19
 -13  -3   4   22.62    2.46
 -13  -3   4   21.52    2.68
  13  -3  -4   24.78    2.50
 -13   3   3    2.62    0.72
 -13  -3   3    3.13    0.89
  13  -3  -3    4.89    1.41
 -13  -3   3    3.57    1.09
 -13   3   2   -0.10    0.33
 -13  -3   2    0.22    0.51
  13  -3  -2   -0.36    0.38
 -13   3   1    4.63    0.71
 -13  -3   1    4.51    0.87
 -13  -3   0   12.55    1.46
 -13   3  -1    3.26    0.79
 -13   3  -1    3.61    0.58
 -13  -3  -1    5.11    0.90
 -13  -3  -1    4.90    0.87
 -13   3  -2   46.17    4.20
 -13  -3  -2   44.75    4.22
 -13  -3  -2   46.79    4.25
 -13   3  -3    2.84    0.84
 -13  -3  -3    2.12    0.70
 -13  -3  -3    3.81    0.89
 -13   3  -4    1.69    0.83
 -13   3  -4    2.59    1.12
 -13  -3  -4    1.95    0.75
 -13  -3  -5    3.08    0.98
 -13  -3  -5    3.22    0.99
 -13   3  -6   10.36    1.86
 -13  -3  -6    6.05    1.43
 -13  -3  -6    8.31    1.47
 -13   3  -7    3.03    1.45
 -13  -3  -7   -0.29    0.87
 -13  -3  -7    0.77    0.88
  13   4  -9    9.68    2.16
 -13   4   9    7.78    2.75
  13  -4  -9    8.68    2.95
  13   4  -8   -0.28    1.01
 -13   4   8    0.05    1.59
 -13   4   7    0.58    1.27
  13   4  -7    0.58    0.84
  13  -4  -7   -1.04    1.21
 -13  -4   7    0.81    1.73
 -13   4   6    8.86    1.59
  13   4  -6    8.21    1.67
  13  -4  -6   10.09    1.91
 -13  -4   6   10.51    2.20
  13   4  -5    0.80    0.80
 -13  -4   5    0.25    1.20
  13  -4  -5    1.25    0.92
  13  -4  -4    0.78    0.71
 -13  -4   4    0.24    0.62
 -13  -4   4    2.56    1.19
 -13   4   3    3.74    0.61
 -13  -4   3    4.56    1.21
  13  -4  -3    4.72    0.90
 -13  -4   3    3.88    0.98
 -13  -4   2    0.30    0.58
 -13   4   1   22.95    2.20
 -13  -4   1   30.04    2.59
 -13   4   0    1.13    0.44
 -13  -4   0    1.27    0.59
 -13  -4   0    1.13    0.63
 -13   4  -1    1.24    0.36
 -13   4  -1    1.72    0.59
 -13  -4  -1    1.62    0.55
 -13  -4  -1    0.86    0.64
 -13   4  -2    0.05    0.56
 -13  -4  -2    0.34    0.49
 -13  -4  -2    0.25    0.53
 -13   4  -3    2.26    0.86
 -13  -4  -3    4.41    0.95
 -13  -4  -3    4.12    1.02
 -13   4  -4    3.64    1.07
 -13  -4  -4    3.90    1.00
 -13  -4  -4    5.55    1.06
 -13   4  -5    1.71    1.24
 -13  -4  -5    0.08    0.66
 -13  -4  -5    1.69    0.78
 -13   4  -6    0.28    1.18
 -13  -4  -6   -0.37    0.87
 -13  -4  -6    0.43    0.81
 -13   4  -7   -0.30    1.22
 -13  -4  -7    0.94    0.90
 -13   5   8    4.92    1.89
  13   5  -8    3.43    1.43
 -13  -5   8    3.99    2.54
  13  -5  -8    9.16    3.13
  13   5  -7    0.62    1.07
 -13   5   7    2.47    1.32
 -13  -5   7    0.73    1.90
  13  -5  -7    6.34    1.78
  13   5  -6    5.74    1.24
 -13  -5   6    6.36    1.89
  13  -5  -6    3.38    1.33
 -13  -5   5    9.00    1.89
 -13  -5   5   13.82    1.86
  13  -5  -5   13.57    1.97
 -13  -5   4   -1.29    1.19
 -13  -5   4    1.41    0.94
  13  -5  -4    1.13    0.64
  13  -5  -3    0.22    0.56
 -13  -5   3    0.07    0.62
 -13  -5   3   -0.76    0.79
  13  -5  -2   22.00    2.30
 -13  -5   2   26.08    2.51
 -13  -5   1    1.92    0.76
 -13   5   0    1.72    0.46
 -13  -5   0    1.85    0.71
 -13  -5   0    1.34    0.63
 -13   5  -1    1.30    0.95
 -13  -5  -1    0.91    0.69
 -13   5  -2    1.18    0.69
 -13  -5  -2    1.97    0.74
 -13   5  -3   10.86    2.26
 -13  -5  -3   11.48    1.59
 -13  -5  -3   11.71    1.53
 -13   5  -4    6.72    1.45
 -13  -5  -4    4.84    1.10
 -13  -5  -4    5.33    1.07
 -13   5  -5    1.02    1.03
 -13  -5  -5    0.27    0.64
 -13  -5  -5    0.61    0.65
 -13   5  -6    2.56    1.16
 -13  -5  -6    2.15    0.93
 -13  -5  -6    2.50    0.97
 -13   5  -7    1.36    1.47
 -13  -5  -7    0.55    0.86
  13   6  -8   -0.63    1.16
 -13   6   8   -2.54    1.36
 -13  -6   8    0.67    2.10
  13  -6  -8   -2.53    1.55
  13   6  -7   -0.02    1.54
  13  -6  -7   -1.26    1.24
 -13  -6   7    0.82    1.91
  13  -6  -6   -1.28    1.12
 -13  -6   6   -0.46    1.37
 -13  -6   5   -0.71    1.01
  13  -6  -5    1.21    1.09
 -13  -6   5    0.36    0.86
 -13  -6   4   -0.20    1.03
  13  -6  -4    0.35    0.76
 -13  -6   4   -0.40    0.73
 -13  -6   3   11.36    1.69
 -13  -6   3   11.78    1.68
  13  -6  -3    7.31    1.31
  13  -6  -2    3.29    0.83
 -13  -6   2    5.03    1.05
 -13  -6   1    1.58    0.72
 -13  -6   0   -0.49    0.51
 -13  -6   0   -0.36    0.53
 -13   6  -1   35.58    3.37
 -13  -6  -1   39.12    3.75
 -13   6  -2    1.25    0.73
 -13  -6  -2    1.50    0.66
 -13  -6  -2   -0.28    0.63
 -13   6  -3    2.20    0.93
 -13  -6  -3    2.83    0.93
 -13  -6  -3    1.81    0.76
 -13   6  -4    3.77    1.20
 -13  -6  -4    1.95    0.79
 -13  -6  -4    1.40    0.65
 -13   6  -5    2.34    1.32
 -13  -6  -5    0.05    0.91
 -13  -6  -5   -0.34    0.77
 -13   6  -6   -1.26    1.32
 -13  -6  -6   -0.59    0.70
 -13  -6  -6    0.44    0.82
  13  -7  -8    5.07    2.04
  13  -7  -7   -1.94    1.35
 -13  -7   6   14.56    3.01
 -13  -7   6   17.43    3.05
  13  -7  -6   18.70    2.58
 -13  -7   5    0.60    0.88
 -13  -7   5    0.40    1.32
  13  -7  -5    0.80    1.20
 -13  -7   4   37.13    3.77
 -13  -7   4   38.75    4.04
  13  -7  -4   36.03    3.84
  13  -7  -3    6.56    1.10
 -13  -7   3    2.29    1.18
 -13  -7   3    4.41    1.15
 -13  -7   2   16.31    1.89
  13  -7  -2   14.07    1.62
 -13  -7   1    1.89    0.80
 -13  -7   0   20.75    2.39
 -13  -7   0   22.69    2.41
 -13  -7  -1   -1.19    0.63
 -13  -7  -1    0.21    0.70
 -13  -7  -2    4.37    1.06
 -13  -7  -2    7.16    1.35
 -13   7  -3   -2.12    1.02
 -13  -7  -3   -0.37    0.67
 -13   7  -4    5.34    1.55
 -13  -7  -4    5.99    1.19
 -13  -7  -4    5.76    1.28
 -13   7  -5   -0.55    1.41
 -13  -7  -5    0.58    0.75
 -13   7  -6   -0.87    1.50
 -13  -7  -6    0.96    0.99
 -13  -7  -6    0.30    0.94
  13  -8  -7    3.47    1.86
 -13  -8   7    9.41    2.25
 -13  -8   6   -0.56    1.00
  13  -8  -6   -0.36    1.29
 -13  -8   5    3.03    2.19
  13  -8  -5    4.19    1.66
 -13  -8   5    0.82    1.03
 -13  -8   4    3.16    1.07
 -13  -8   3    3.17    0.99
 -13  -8   3    2.30    1.25
 -13  -8   2    0.57    0.72
 -13  -8   1   -0.01    0.73
 -13  -8   1    0.64    0.56
 -13  -8   0    0.03    0.57
 -13  -8   0   -0.33    0.57
 -13  -8  -1    1.52    0.77
 -13  -8  -1    1.61    0.91
 -13  -8  -2    0.05    0.62
 -13  -8  -2   -0.14    0.54
 -13  -8  -3    0.61    0.81
 -13  -8  -3   -0.10    0.62
 -13  -8  -4    2.68    1.07
 -13  -8  -4    2.46    1.06
 -13  -8  -5    0.23    0.67
 -13  -8  -5    0.69    0.86
 -13  -9   7    5.37    1.99
 -13  -9   6   -1.06    1.12
 -13  -9   6    2.12    1.75
 -13  -9   5   -0.45    1.25
 -13  -9   5   -0.88    1.45
  13  -9  -5    0.54    1.50
 -13  -9   4   -1.65    0.73
 -13  -9   4    2.06    1.83
 -13  -9   3   -0.70    0.67
 -13  -9   2   -0.63    0.62
 -13  -9   1   -0.07    0.65
 -13  -9   1    0.15    0.80
 -13  -9   0   -0.27    0.64
 -13  -9   0   -0.14    0.63
 -13  -9  -1    0.93    0.70
 -13  -9  -1    0.59    0.66
 -13  -9  -2    2.27    1.03
 -13  -9  -2    2.47    0.83
 -13  -9  -3   12.92    2.63
 -13  -9  -4    0.51    0.85
 -13  -9  -4    0.21    0.79
  13   9   5    3.54    2.36
 -13  -9  -5    2.83    1.18
 -13  -9  -5    5.58    1.30
 -13 -10   6   -1.91    1.20
  13 -10  -6    0.05    1.23
 -13 -10   5    1.05    1.10
 -13 -10   5    4.52    2.70
  13 -10  -5    0.88    1.33
 -13 -10   4   12.69    1.93
 -13 -10   4   12.03    2.33
 -13 -10   3    0.13    1.15
 -13 -10   2   12.51    1.71
 -13 -10   2    9.79    1.69
 -13 -10   1   -0.31    0.76
 -13 -10   1   -0.79    0.65
 -13 -10   0    2.24    0.87
 -13 -10   0    2.64    0.99
 -13 -10  -1    2.33    0.99
 -13 -10  -1    1.19    0.85
 -13 -10  -2    0.41    0.80
 -13 -10  -2   -0.73    0.74
 -13 -10  -3   -0.73    0.82
 -13 -10  -3   -0.86    0.66
 -13 -10  -4    1.21    0.95
 -13 -10  -4    1.62    0.97
 -13 -11   5   12.56    2.24
 -13 -11   4   -0.77    1.61
 -13 -11   4   -0.05    0.89
 -13 -11   3    1.19    0.91
 -13 -11   2   -0.73    0.76
 -13 -11   2    0.01    0.97
 -13 -11   1    0.21    0.77
 -13 -11   1    0.42    0.72
 -13 -11   0   -0.97    0.70
 -13 -11   0    0.58    0.73
 -13 -11  -1    7.77    1.49
 -13 -11  -1    8.76    1.72
 -13 -11  -2   -0.87    0.71
 -13 -11  -2   -0.55    0.89
 -13 -11  -3    4.99    1.23
 -13 -11  -3    2.40    1.12
 -13 -12   4    2.50    1.21
 -13 -12   3   -0.61    1.16
 -13 -12   3   -0.43    0.84
 -13 -12   2    8.50    1.76
 -13 -12   2    5.06    1.39
 -13 -12   1   -1.87    0.89
 -13 -12   1   -0.11    0.71
 -13 -12   0    1.48    0.82
 -13 -12   0    2.32    1.00
 -13 -12  -1   -0.44    0.78
 -13 -12  -1    1.37    1.03
 -13 -12  -2   -0.83    0.90
 -13 -12  -2    2.14    0.96
  14   0  -9   -1.99    1.38
  14   0  -8    2.89    1.52
 -14   0   8    2.89    1.94
  14   0  -7   -0.14    0.94
  14   0  -6    1.39    0.98
 -14   0   6    2.28    1.25
 -14   0   5   -0.11    0.89
  14   0  -5    1.34    1.06
 -14   0   4   83.74    7.13
  14   0  -4   77.73    7.26
  14   0  -3   -0.94    0.45
 -14   0   3    0.52    0.50
 -14   0   2    0.77    0.48
 -14   0   1    0.01    0.38
 -14   0   0    0.48    0.50
 -14   0  -1    0.41    0.58
 -14   0  -1   -0.38    0.36
 -14   0  -2    7.22    1.01
 -14   0  -2    8.30    1.24
 -14   0  -3   -0.75    0.45
 -14   0  -3   -1.35    0.58
 -14   0  -4    1.50    0.63
 -14   0  -4    2.22    1.01
 -14   0  -5   -0.03    0.70
 -14   0  -5   -1.07    0.81
 -14   0  -6    4.00    1.17
 -14   0  -6    4.21    1.38
 -14   0  -7   -0.45    1.39
 -14   0  -7    2.68    1.27
  14   1  -9   11.99    2.09
 -14   1   9    8.03    2.79
  14  -1  -9    5.69    2.14
 -14   1   8    9.07    2.33
  14   1  -8    9.94    2.01
 -14  -1   8    4.94    2.44
  14  -1  -8    5.18    2.68
  14   1  -7    6.65    1.52
 -14  -1   7    7.77    2.06
  14  -1  -7    9.45    1.68
  14   1  -6    8.47    1.60
 -14   1   6    7.11    1.56
  14  -1  -6    7.54    1.69
 -14  -1   6    7.00    1.89
 -14   1   5   11.63    1.70
  14   1  -5    7.87    1.51
  14  -1  -5    8.63    1.57
 -14   1   4   -0.57    0.53
  14   1  -4    0.64    0.78
 -14  -1   4    0.39    0.69
 -14  -1   4    0.34    0.89
  14  -1  -4   -0.24    0.70
 -14   1   3   24.30    2.35
  14  -1  -3   24.43    2.52
 -14   1   2   41.42    3.68
 -14   1   1    1.14    0.49
 -14  -1   1    0.68    0.61
 -14   1   0   13.41    1.50
 -14  -1   0   13.59    1.55
 -14   1  -1   74.06    6.48
 -14  -1  -1   74.99    6.50
 -14  -1  -1   73.19    6.47
 -14   1  -2    0.45    0.42
 -14  -1  -2    1.50    0.57
 -14  -1  -2    1.04    0.61
 -14   1  -3   -0.18    0.46
 -14   1  -3   -0.22    0.69
 -14  -1  -3    0.46    0.47
 -14   1  -4    3.18    1.16
 -14   1  -4    0.71    0.94
 -14  -1  -4    1.14    0.82
 -14  -1  -4    1.18    0.71
 -14   1  -5    0.64    0.75
 -14   1  -5    1.16    0.90
 -14  -1  -5    0.86    0.84
 -14  -1  -5    2.12    0.77
 -14   1  -6    0.76    1.01
 -14   1  -6    1.81    1.85
 -14  -1  -6    0.83    0.90
 -14  -1  -6    0.60    0.97
 -14   1  -7   12.93    2.28
 -14  -1  -7   11.01    2.03
 -14  -1  -7   10.06    2.00
  14   2  -9    2.13    1.49
 -14  -2   9   -0.15    1.94
  14  -2  -9   -1.14    1.41
 -14   2   8    9.22    2.43
  14   2  -8    6.85    1.86
 -14  -2   8   12.97    3.23
  14  -2  -8   15.75    4.01
  14   2  -7   15.82    2.28
 -14  -2   7   20.28    2.84
  14  -2  -7   16.02    2.54
 -14   2   6    0.91    1.05
  14   2  -6   -1.01    0.70
  14  -2  -6    0.87    1.03
 -14  -2   6   -0.89    1.14
 -14   2   5    0.46    0.95
  14   2  -5   -0.39    0.76
 -14  -2   5   -0.09    0.63
  14  -2  -5    1.22    0.86
 -14  -2   5    1.11    1.08
 -14   2   4   13.95    1.73
  14   2  -4   13.77    1.95
 -14  -2   4   18.30    1.99
 -14  -2   4   19.75    2.75
  14  -2  -4   18.10    2.03
 -14   2   3    0.89    0.52
  14  -2  -3    1.88    0.68
 -14  -2   3    2.11    0.78
 -14   2   2    2.49    0.61
 -14  -2   2    2.56    0.72
 -14   2   1    6.05    0.93
 -14  -2   1    7.52    1.07
 -14   2   0   12.59    1.49
 -14  -2   0   14.61    1.57
 -14   2  -1   -0.41    0.48
 -14  -2  -1    0.74    0.49
 -14  -2  -1    0.44    0.53
 -14   2  -2    0.62    0.42
 -14  -2  -2   -0.52    0.55
 -14  -2  -2    0.23    0.50
 -14   2  -3    5.39    0.89
 -14   2  -3    8.55    1.28
 -14  -2  -3    5.05    1.11
 -14   2  -4    0.00    0.66
 -14   2  -4    1.37    0.86
 -14  -2  -4   -1.03    0.62
 -14  -2  -4    0.03    0.63
 -14   2  -5    1.68    0.99
 -14  -2  -5    0.03    0.76
 -14   2  -6   13.90    2.27
 -14  -2  -6   13.76    1.91
 -14  -2  -6   18.15    2.32
 -14   2  -7   -1.03    1.19
 -14  -2  -7   -1.90    0.84
 -14  -2  -7   -1.21    1.03
 -14   3   9    2.55    2.16
  14   3  -9    4.35    1.60
  14  -3  -9    1.33    1.72
 -14   3   8   -0.24    1.46
  14   3  -8   -0.26    1.14
 -14  -3   8   -1.80    1.72
  14  -3  -8    0.38    1.65
 -14   3   7    8.90    1.83
  14   3  -7    5.97    1.60
  14  -3  -7    9.64    2.03
 -14  -3   7    8.89    2.77
  14   3  -6    0.93    0.78
 -14   3   6    0.81    1.02
  14  -3  -6    1.80    1.03
 -14  -3   6    0.59    1.34
  14   3  -5    1.02    0.94
 -14  -3   5   -0.98    0.70
 -14  -3   5   -0.27    1.30
  14  -3  -5    0.33    0.86
 -14   3   4    8.47    1.23
 -14  -3   4    9.47    2.11
 -14  -3   4   10.76    1.49
  14  -3  -4   12.17    1.50
 -14  -3   3   13.34    1.59
  14  -3  -3    9.90    1.43
 -14   3   2   12.95    1.43
  14  -3  -2   16.10    1.60
 -14   3   1   16.72    1.83
 -14  -3   1   21.75    2.04
 -14   3   0    7.44    1.02
 -14  -3   0    8.48    1.19
 -14   3  -1    2.21    0.66
 -14  -3  -1    1.97    0.70
 -14  -3  -1    1.95    0.63
 -14   3  -2    8.97    1.37
 -14   3  -2    9.18    1.35
 -14  -3  -2   10.95    1.40
 -14  -3  -2   10.02    1.36
 -14   3  -3    2.38    0.79
 -14  -3  -3    0.18    0.64
 -14  -3  -3    1.08    0.62
 -14   3  -4    2.76    1.01
 -14  -3  -4    1.54    0.85
 -14  -3  -4    0.88    0.81
 -14   3  -5    2.31    1.03
 -14  -3  -5    1.73    0.83
 -14  -3  -5    2.07    0.89
 -14   3  -6    1.53    1.16
 -14  -3  -6    1.24    1.24
 -14  -3  -6    1.28    0.91
 -14   3  -7    2.01    1.66
 -14  -3  -7    0.34    0.92
 -14  -3  -7    0.15    0.83
  14   4  -8   -0.47    0.94
  14  -4  -8   -0.56    1.38
 -14  -4   8   -0.62    1.74
 -14   4   7   -0.08    0.92
  14   4  -7   -0.11    0.90
  14  -4  -7   -0.78    1.15
  14   4  -6    9.98    1.74
  14  -4  -6   12.79    1.99
 -14  -4   6    8.83    1.92
 -14  -4   5   11.30    1.74
 -14  -4   5   11.91    1.97
  14  -4  -5   14.32    2.11
 -14  -4   4    2.36    0.92
  14  -4  -4    2.82    0.80
 -14   4   3    3.46    0.73
  14  -4  -3    3.60    0.90
 -14  -4   3    5.69    1.05
 -14   4   2   29.79    2.72
 -14  -4   2   34.86    3.13
  14  -4  -2   30.40    2.93
 -14   4   1    0.66    0.37
 -14  -4   1   -0.29    0.53
 -14   4   0    0.02    0.42
 -14  -4   0   -0.86    0.50
 -14  -4   0   -0.66    0.56
 -14   4  -1    6.13    0.99
 -14  -4  -1    6.60    1.05
 -14  -4  -1    5.38    1.09
 -14   4  -2   12.86    1.54
 -14  -4  -2   11.39    1.53
 -14  -4  -2   11.93    2.02
 -14   4  -3   19.21    2.03
 -14  -4  -3   15.56    1.97
 -14  -4  -3   15.14    2.36
 -14  -4  -4    1.15    0.70
 -14  -4  -4    0.76    0.60
 -14  -4  -5    2.94    1.06
 -14  -4  -5    1.19    0.85
 -14   4  -6    0.71    1.21
 -14  -4  -6   -1.43    0.73
 -14  -4  -6    0.48    0.82
  14   5  -8    3.03    1.46
 -14  -5   8    1.86    1.97
  14  -5  -8    2.68    1.98
  14   5  -7   15.84    2.51
 -14  -5   7   14.72    3.00
  14   5  -6    0.75    0.86
 -14  -5   6    3.23    1.15
 -14  -5   6    1.78    1.36
  14  -5  -6    0.65    1.11
 -14  -5   5    2.99    1.46
  14  -5  -5    1.49    1.07
 -14  -5   5    0.30    0.86
  14  -5  -4    2.27    0.92
 -14  -5   4    2.15    0.91
 -14  -5   4    2.92    2.03
  14  -5  -3   11.58    2.00
 -14  -5   3   14.74    1.89
 -14  -5   2    4.01    1.01
 -14  -5   1    2.47    0.80
 -14  -5   0   26.50    2.72
 -14  -5   0   26.14    2.66
 -14  -5  -1   -0.44    0.65
 -14   5  -2    7.52    1.31
 -14  -5  -2    7.12    1.25
 -14  -5  -2    7.76    1.37
 -14   5  -3   -1.93    0.74
 -14  -5  -3    1.07    0.65
 -14  -5  -3   -0.27    0.60
 -14   5  -4    0.37    0.93
 -14  -5  -4   -0.06    0.53
 -14  -5  -4   -0.49    0.64
 -14   5  -5    5.53    1.87
 -14  -5  -5    0.50    1.07
 -14  -5  -5    2.91    0.89
 -14   5  -6    1.81    1.31
 -14  -5  -6    1.39    0.84
  14   6  -8    1.55    1.30
  14  -6  -8   -0.88    1.60
  14  -6  -6    2.00    1.26
 -14  -6   6   -1.04    1.41
 -14  -6   6    0.79    1.03
 -14  -6   5   20.60    2.65
 -14  -6   5   22.99    2.96
  14  -6  -5   25.66    2.73
  14  -6  -4   -1.37    0.72
 -14  -6   4    3.43    1.21
 -14  -6   4    0.56    1.24
 -14  -6   3    7.82    1.37
  14  -6  -2   -0.52    0.49
 -14  -6   2   -0.95    0.63
 -14  -6   1   -0.03    0.63
 -14  -6   0    0.92    0.73
 -14  -6   0    2.26    0.77
 -14  -6  -1    7.88    1.28
 -14   6  -2   -2.31    0.94
 -14  -6  -2   -0.70    0.66
 -14  -6  -2   -0.29    0.54
 -14  -6  -3    0.46    0.76
 -14  -6  -3    0.14    0.55
 -14   6  -4   10.90    2.04
 -14  -6  -4    5.45    1.24
 -14  -6  -4    4.83    1.05
 -14   6  -5    8.09    3.09
 -14  -6  -5    6.03    1.30
 -14  -6  -5    5.74    1.39
 -14   6  -6    1.58    1.39
 -14  -6  -6    0.30    0.87
 -14  -6  -6    0.30    0.84
 -14  -7   7   -0.94    1.25
  14  -7  -6    0.97    1.28
 -14  -7   6    1.44    1.35
 -14  -7   5    5.28    1.82
  14  -7  -5    8.25    2.07
 -14  -7   5    3.74    1.33
 -14  -7   4    5.37    1.32
 -14  -7   4    3.94    1.50
 -14  -7   3    0.23    0.73
  14  -7  -2    0.62    0.52
 -14  -7   2    0.74    0.67
 -14  -7   1    0.18    0.67
 -14  -7   0    1.34    0.67
 -14  -7   0    1.08    0.74
 -14  -7  -1    1.37    0.86
 -14  -7  -1    1.20    0.61
 -14  -7  -2    4.93    1.26
 -14  -7  -2    5.12    1.10
 -14  -7  -3    1.51    0.79
 -14  -7  -3    0.75    0.69
 -14  -7  -4    1.92    0.86
 -14  -7  -5    1.18    0.73
 -14  -7  -5   -0.04    0.83
 -14  -8   7   11.75    2.53
  14  -8  -7    8.61    2.41
  14  -8  -6    0.11    1.21
 -14  -8   6   -1.23    1.11
 -14  -8   6    0.12    1.64
 -14  -8   5   15.63    2.52
 -14  -8   4    0.22    1.23
 -14  -8   4   -0.62    0.74
  14  -8  -4    0.60    0.89
 -14  -8   3    8.26    1.42
 -14  -8   2    1.20    0.78
 -14  -8   1    2.28    0.92
 -14  -8   0    4.26    1.07
 -14  -8   0    4.83    1.13
 -14  -8  -1   -0.82    0.65
 -14  -8  -1   -0.40    0.58
 -14  -8  -2   -0.76    0.63
 -14  -8  -2   -1.30    0.61
 -14  -8  -3    2.78    1.00
 -14  -8  -3    1.38    1.19
 -14  -8  -4   -0.01    0.75
 -14  -8  -4    1.66    0.91
 -14  -8  -5    3.22    0.98
 -14  -8  -5    1.65    0.87
 -14  -9   6    3.98    1.56
 -14  -9   6    2.98    2.16
  14  -9  -5    1.35    1.34
 -14  -9   5    0.57    1.06
 -14  -9   5    0.97    1.53
 -14  -9   4   -1.25    1.32
  14  -9  -4   -0.14    1.11
 -14  -9   3   -0.35    0.66
 -14  -9   1    8.23    1.34
 -14  -9   1    5.26    1.22
 -14  -9   0    1.09    0.81
 -14  -9   0   -0.10    0.62
 -14  -9  -1    8.08    1.42
 -14  -9  -1   10.46    1.70
 -14  -9  -2    1.26    1.37
 -14  -9  -3    1.78    0.97
 -14  -9  -3    2.50    1.01
 -14  -9  -4    1.34    0.82
 -14  -9  -4    0.98    0.75
 -14 -10   5   -0.41    1.04
 -14 -10   4    5.11    1.93
 -14 -10   4    3.59    1.37
 -14 -10   3   -1.84    0.72
 -14 -10   2   -1.84    1.11
 -14 -10   2   -0.37    1.32
 -14 -10   1    2.21    1.59
 -14 -10   1    1.28    1.09
 -14 -10   0   -1.09    1.12
 -14 -10   0    0.23    1.31
 -14 -10  -1   -1.20    0.66
 -14 -10  -1   -1.07    0.66
 -14 -10  -2    1.78    0.98
 -14 -10  -2    3.14    1.04
 -14 -10  -3   -0.15    0.72
 -14 -10  -3    0.18    0.87
 -14 -10  -4   -0.17    0.81
 -14 -10  -4    0.25    0.85
 -14 -11   4   -0.18    1.01
 -14 -11   3   -0.46    0.91
 -14 -11   2    0.32    0.89
 -14 -11   2    2.45    1.16
 -14 -11   1    0.71    0.95
 -14 -11   1    1.66    0.89
 -14 -11   0   -0.60    0.80
 -14 -11   0    0.34    0.76
 -14 -11  -1    2.64    1.03
 -14 -11  -1    0.27    0.84
 -14 -11  -2   -0.01    0.91
 -14 -11  -2    0.05    0.81
 -14 -12   3   -0.80    0.94
 -14 -12   3   -2.73    1.05
 -14 -12   2    5.57    1.45
 -14 -12   1   -0.15    0.80
 -14 -12   1    2.54    1.11
 -14 -12   0   -0.41    0.82
 -14 -12   0    1.38    0.87
 -14 -12  -1   -1.03    0.83
 -14 -12  -1    0.97    0.95
 -15   0   8   50.40    6.26
  15   0  -7    0.52    1.01
 -15   0   7   -2.75    1.20
  15   0  -6   18.14    2.42
 -15   0   6   20.81    2.57
  15   0  -5   -0.68    0.75
 -15   0   5   -0.76    0.75
 -15   0   5   -0.91    0.87
 -15   0   4    2.52    0.75
  15   0  -4    1.08    0.85
 -15   0   3    0.32    0.88
 -15   0   2    4.93    0.89
 -15   0   1    0.75    0.47
 -15   0  -1   -0.60    0.49
 -15   0  -1    0.12    0.54
 -15   0  -2    1.89    0.75
 -15   0  -2    4.32    1.01
 -15   0  -3   -0.57    0.71
 -15   0  -3   -0.69    0.43
 -15   0  -4    2.94    1.09
 -15   0  -4    2.11    0.73
 -15   0  -5   -0.19    0.75
 -15   0  -5    0.28    0.93
 -15   0  -6   -0.80    1.01
 -15   0  -6   -0.03    1.17
 -15   1   8    0.83    2.05
  15   1  -8    2.02    1.42
  15  -1  -8    1.27    1.57
 -15  -1   8    0.61    1.87
  15   1  -7    1.87    1.02
 -15   1   7    1.74    1.42
 -15  -1   7    0.25    1.34
  15  -1  -7    1.78    1.32
 -15   1   6   13.04    1.94
  15   1  -6   12.69    2.07
 -15  -1   6   11.70    2.07
  15  -1  -6   12.22    2.00
  15   1  -5   -1.45    0.78
 -15   1   5   -1.51    0.75
 -15   1   5   -0.89    0.72
 -15  -1   5   -0.34    0.76
 -15  -1   5    0.94    0.88
  15  -1  -5   -0.52    0.91
 -15   1   4    2.79    0.84
  15   1  -4    2.17    0.92
  15  -1  -4    3.16    1.05
 -15  -1   4    4.35    1.09
 -15   1   3   18.09    1.91
  15  -1  -3   19.34    2.08
 -15   1   2   -0.58    0.41
 -15  -1   2    0.45    0.58
 -15   1   1   37.35    3.64
 -15  -1   1   44.39    3.75
 -15   1   0    3.52    0.95
 -15  -1   0    5.86    0.94
 -15   1  -1   -0.36    0.41
 -15  -1  -1   -0.62    0.52
 -15  -1  -1   -0.53    0.50
 -15   1  -2   15.00    1.69
 -15  -1  -2   11.08    1.46
 -15  -1  -2   12.79    1.59
 -15   1  -3    0.57    0.85
 -15   1  -3    0.37    0.53
 -15  -1  -3    0.70    0.51
 -15  -1  -3    0.93    0.71
 -15   1  -4    0.16    0.65
 -15  -1  -4   -0.82    0.77
 -15  -1  -4   -1.08    0.54
 -15   1  -5    4.63    1.21
 -15  -1  -5    3.50    1.02
 -15   1  -6    1.92    1.22
 -15  -1  -6    1.14    1.02
 -15   2   8    1.33    1.91
  15  -2  -8   -1.01    1.35
 -15  -2   8    1.95    1.85
 -15   2   7    6.57    1.57
  15   2  -7    6.71    1.68
 -15  -2   7    4.16    2.04
  15  -2  -7    2.81    1.53
 -15   2   6    3.89    1.29
  15   2  -6    5.48    1.32
  15  -2  -6    7.79    1.64
  15   2  -5   15.36    2.25
 -15  -2   5   21.38    2.41
 -15  -2   5   19.87    2.60
 -15   2   4   13.58    1.70
  15  -2  -4   15.78    2.03
 -15  -2   4   17.09    1.95
 -15   2   3    0.63    0.48
  15  -2  -3    0.88    0.58
 -15  -2   3    1.63    0.73
 -15   2   2   -0.71    0.43
 -15  -2   2    0.52    0.60
 -15   2   1    0.58    0.53
 -15  -2   1    0.79    0.60
 -15   2   0   16.12    1.74
 -15  -2   0   16.07    1.81
 -15   2  -1   10.16    1.42
 -15  -2  -1   11.80    1.46
 -15  -2  -1   13.01    1.50
 -15   2  -2   41.48    3.74
 -15  -2  -2   38.02    3.66
 -15  -2  -2   37.38    3.71
 -15   2  -3    1.70    0.93
 -15   2  -3    1.95    0.71
 -15  -2  -3    1.49    0.76
 -15  -2  -3    3.57    0.90
 -15   2  -4   11.84    1.79
 -15  -2  -4    7.25    1.48
 -15  -2  -4    7.50    1.41
 -15   2  -5   -0.80    0.86
 -15  -2  -5    0.41    0.69
 -15  -2  -5   -1.34    0.70
 -15   2  -6    0.89    1.10
 -15  -2  -6    0.51    0.87
 -15  -2  -6    0.55    0.85
  15   3  -8    1.21    1.13
 -15   3   8    0.79    1.49
 -15  -3   8    1.75    2.02
  15  -3  -8    2.04    1.81
 -15   3   7    6.85    1.84
  15  -3  -7   12.99    2.33
  15   3  -6    1.30    1.08
 -15  -3   6   -2.02    1.05
 -15  -3   6   -0.74    0.75
  15  -3  -6    0.71    1.02
  15   3  -5    5.36    1.37
 -15   3   5    3.94    1.06
 -15  -3   5    2.78    1.38
  15  -3  -5    5.86    1.41
 -15   3   4    2.79    0.72
 -15  -3   4    2.59    1.20
  15  -3  -4    3.88    1.01
 -15  -3   4    2.38    0.93
  15  -3  -3    2.12    0.71
 -15  -3   3    2.77    0.82
 -15  -3   2   17.03    1.97
 -15  -3   1    6.04    1.05
 -15   3   0   21.34    2.17
 -15  -3   0   21.73    2.34
 -15  -3   0   24.28    2.36
 -15   3  -1    4.56    0.81
 -15   3  -1    4.36    0.99
 -15  -3  -1    5.51    1.01
 -15  -3  -1    5.07    1.02
 -15   3  -2    0.40    0.83
 -15  -3  -2   -0.19    0.60
 -15  -3  -2    0.01    0.58
 -15   3  -3    0.96    0.76
 -15  -3  -3    1.51    0.68
 -15  -3  -3    0.29    0.65
 -15   3  -4    2.56    1.01
 -15  -3  -4    1.80    0.80
 -15  -3  -4    1.04    0.83
 -15   3  -5    0.53    0.99
 -15  -3  -5    0.54    0.77
 -15  -3  -5    1.29    0.73
 -15   3  -6    7.17    1.90
 -15  -3  -6    6.01    1.50
  15   4  -8    0.52    1.09
 -15   4   8    1.22    1.40
  15  -4  -8    2.62    1.96
  15   4  -7    3.78    1.27
 -15   4   7    1.95    1.31
  15  -4  -7    8.38    2.06
  15   4  -6    3.07    1.24
 -15  -4   6   11.15    2.41
  15  -4  -6    7.42    1.78
 -15  -4   6    5.09    1.79
 -15  -4   5    0.95    1.34
  15  -4  -5    0.34    0.97
 -15  -4   5   -0.29    0.83
 -15  -4   4    0.64    1.04
  15  -4  -4    1.92    0.90
 -15  -4   3    5.49    1.12
  15  -4  -3    3.57    0.96
 -15  -4   2    0.30    0.67
 -15   4   1   10.82    1.41
 -15  -4   1   12.85    1.56
 -15  -4   0   24.04    2.54
 -15  -4   0   24.78    2.57
 -15   4  -1    0.31    0.61
 -15  -4  -1    0.05    0.62
 -15  -4  -1   -0.82    0.57
 -15   4  -2    1.56    0.74
 -15  -4  -2    1.89    0.68
 -15  -4  -2    1.55    0.81
 -15   4  -3   -0.70    0.73
 -15  -4  -3    1.53    0.78
 -15  -4  -3    0.10    0.71
 -15   4  -4   -0.46    0.88
 -15  -4  -4   -0.16    0.56
 -15  -4  -4    1.09    0.75
 -15   4  -5    2.65    1.22
 -15  -4  -5   -1.23    1.05
 -15  -4  -5    0.52    0.73
 -15   4  -6    0.89    1.20
 -15  -4  -6   -0.18    0.86
 -15  -4  -6    0.26    0.82
  15   5  -8    0.99    1.32
  15  -5  -8   -0.07    1.63
  15   5  -7   -1.11    1.09
  15  -5  -7    3.54    1.48
  15  -5  -6   -0.22    1.16
 -15  -5   6    0.39    0.81
 -15  -5   5    2.12    1.62
 -15  -5   5    2.09    1.29
  15  -5  -5    2.08    1.13
 -15  -5   4   38.82    3.54
  15  -5  -4   32.09    3.41
 -15  -5   4   29.31    3.69
  15  -5  -3   -0.56    0.57
 -15  -5   3   -0.58    0.69
  15  -5  -2    3.08    0.74
 -15  -5   0   -0.50    0.60
 -15  -5   0    0.09    0.85
 -15  -5  -1    5.63    1.11
 -15  -5  -1    7.01    1.19
 -15   5  -2    3.25    1.08
 -15  -5  -2    1.79    0.73
 -15  -5  -2    4.17    1.00
 -15   5  -3   -1.08    0.86
 -15  -5  -3   -0.68    0.60
 -15  -5  -3   -0.78    0.53
 -15   5  -5   -0.51    1.16
 -15  -5  -5    0.92    0.91
 -15  -5  -5   -0.87    0.70
 -15   5  -6    2.45    1.48
 -15  -5  -6    4.01    1.21
 -15  -5  -6    3.56    1.19
 -15  -6   7    2.33    1.36
  15  -6  -7    1.09    1.41
 -15  -6   6   -1.44    0.89
  15  -6  -6    0.08    1.15
  15  -6  -5    0.16    1.12
 -15  -6   5    2.96    1.03
 -15  -6   4    1.68    1.03
 -15  -6   4    0.79    1.16
  15  -6  -4    2.77    1.02
  15  -6  -3    1.09    0.75
 -15  -6   3    1.07    0.83
 -15  -6   2    1.59    0.85
  15  -6  -2    0.31    0.53
 -15  -6   1   -0.54    0.69
 -15  -6   0    1.71    0.88
 -15  -6   0    2.11    0.81
 -15  -6  -1    8.12    1.28
 -15  -6  -1    5.07    1.33
 -15  -6  -2    0.38    0.67
 -15  -6  -2    0.84    0.82
 -15  -6  -3    0.35    0.74
 -15  -6  -3    0.35    0.68
 -15   6  -4   -0.65    1.36
 -15  -6  -4    0.60    0.74
 -15   6  -5    4.20    1.56
 -15  -6  -5    2.73    0.94
 -15  -7   7    2.52    2.53
 -15  -7   7    0.30    1.34
  15  -7  -7   -1.54    1.31
 -15  -7   6   -0.01    1.22
 -15  -7   6   -0.91    1.54
  15  -7  -6    0.24    1.23
 -15  -7   5   10.13    2.24
 -15  -7   5    9.70    1.78
 -15  -7   4    3.17    1.67
  15  -7  -4   12.02    2.18
 -15  -7   4    6.86    1.53
 -15  -7   3   -1.20    0.61
 -15  -7   2    8.64    1.48
 -15  -7   1    3.20    1.04
 -15  -7   1    1.11    0.75
 -15  -7   0    2.36    0.91
 -15  -7   0    1.64    0.72
 -15  -7  -1    1.50    0.80
 -15  -7  -1    0.92    0.70
 -15  -7  -2    0.01    0.59
 -15  -7  -2   -1.18    0.60
 -15  -7  -3   -0.26    0.67
 -15  -7  -3    0.65    0.69
 -15  -7  -4    0.49    0.78
 -15  -7  -5    7.76    1.57
 -15  -7  -5    8.31    1.48
 -15  -8   6    6.64    2.63
 -15  -8   6    8.70    2.11
  15  -8  -6    6.91    1.85
 -15  -8   5    1.12    1.35
 -15  -8   5   -0.23    1.04
  15  -8  -5   -0.24    1.42
 -15  -8   4    0.26    0.93
  15  -8  -4    1.75    1.53
 -15  -8   4   -2.34    1.16
 -15  -8   3    0.61    0.80
 -15  -8   2    1.93    0.89
 -15  -8   1    1.34    0.70
 -15  -8   1    0.14    0.73
 -15  -8   0   10.57    1.50
 -15  -8   0    7.59    1.49
 -15  -8  -1    1.38    0.86
 -15  -8  -1    0.19    0.79
 -15  -8  -2    1.81    0.85
 -15  -8  -2    2.36    0.89
 -15  -8  -3    0.04    0.74
 -15  -8  -4    2.29    0.98
 -15  -8  -4    1.06    0.87
 -15  -9   6    9.96    2.37
 -15  -9   5    6.10    1.80
 -15  -9   4   15.18    2.21
 -15  -9   3    2.54    1.18
 -15  -9   2   -0.94    0.77
 -15  -9   1    0.47    0.88
 -15  -9   1   -0.42    0.66
 -15  -9   0   -0.43    0.88
 -15  -9   0    0.50    0.70
 -15  -9  -1   -0.12    0.78
 -15  -9  -2    1.20    0.90
 -15  -9  -2   -0.73    0.81
 -15  -9  -3   -1.05    0.79
 -15  -9  -3    2.69    1.16
 -15  -9  -4    1.19    0.89
 -15  -9  -4    1.92    0.94
 -15 -10   5    0.96    1.14
 -15 -10   5   -0.45    1.65
 -15 -10   4   -1.22    0.85
 -15 -10   3   -1.16    0.82
 -15 -10   2    1.27    0.96
 -15 -10   2    2.42    1.13
 -15 -10   1    0.03    0.78
 -15 -10   1    1.55    0.91
 -15 -10   0   -1.61    0.85
 -15 -10   0   -0.36    0.77
 -15 -10  -1   -0.62    0.85
 -15 -10  -1    0.44    0.83
 -15 -10  -2    1.06    0.85
 -15 -10  -2    2.60    1.15
 -15 -10  -3    1.50    1.01
 -15 -10  -3    0.25    0.88
 -15 -11   4    0.82    1.17
 -15 -11   3    6.54    1.65
 -15 -11   2   -0.38    0.85
 -15 -11   2    1.13    0.95
 -15 -11   1    5.65    1.38
 -15 -11   1    3.31    1.30
 -15 -11   0    0.48    0.94
 -15 -11   0    0.18    0.86
 -15 -11  -1    0.02    0.81
 -15 -11  -1    1.79    1.01
 -15 -11  -2    1.91    1.00
 -15 -11  -2   -1.62    0.88
 -16   0   8   -2.02    1.53
  16   0  -8    1.08    1.34
  16   0  -7   -0.04    1.16
 -16   0   6   -1.04    1.07
  16   0  -6   -0.19    0.97
 -16   0   6    2.16    1.19
  16   0  -5   -0.82    0.83
 -16   0   5   -0.78    0.78
 -16   0   4    4.90    1.06
  16   0  -4    6.48    1.39
 -16   0   3   -0.20    0.55
 -16   0   2   -0.38    0.56
 -16   0   1    0.34    0.52
 -16   0   0   14.30    1.66
 -16   0  -1   -0.42    0.47
 -16   0  -1   -0.61    0.58
 -16   0  -2    6.10    1.03
 -16   0  -2    8.57    1.37
 -16   0  -3   -1.34    0.81
 -16   0  -3   -0.65    0.52
 -16   0  -4    1.00    0.91
 -16   0  -4   -1.24    0.63
 -16   0  -5   -0.59    0.87
 -16   0  -5    0.44    0.97
 -16   0  -6    1.30    1.52
 -16   1   8    4.14    2.58
  16   1  -8    2.76    1.34
 -16  -1   8    0.90    2.05
  16  -1  -8    0.94    1.30
 -16  -1   7   13.27    2.77
  16  -1  -7    9.17    2.01
 -16   1   6    0.15    1.21
  16   1  -6   -0.37    0.93
  16  -1  -6    1.28    0.95
 -16  -1   6    0.41    1.33
  16   1  -5    9.66    1.77
 -16  -1   5    6.78    1.52
  16  -1  -5    6.64    1.54
 -16   1   4    0.60    0.84
 -16  -1   4    0.87    0.76
  16  -1  -4   -1.29    0.73
 -16   1   3    0.13    0.57
 -16  -1   3   -0.16    0.65
 -16   1   2    2.76    0.69
 -16  -1   2    4.67    0.91
 -16   1   1    1.60    0.61
 -16  -1   1    1.49    0.64
 -16   1   0    0.67    0.62
 -16  -1   0    1.56    0.65
 -16   1  -1    0.20    0.44
 -16   1  -1    0.12    0.62
 -16  -1  -1    0.32    0.68
 -16  -1  -1    0.20    0.57
 -16   1  -2    0.58    0.53
 -16   1  -2    2.01    0.87
 -16  -1  -2    1.64    0.78
 -16  -1  -2    2.69    0.69
 -16   1  -3    5.14    1.18
 -16  -1  -3    3.84    1.10
 -16  -1  -3    2.81    0.76
 -16   1  -4   -0.87    0.76
 -16   1  -4   -1.76    0.84
 -16  -1  -4    0.32    0.65
 -16   1  -5    9.82    1.89
 -16  -1  -5   10.71    1.79
 -16   1  -6    2.86    1.94
 -16  -1  -6   -1.82    0.97
 -16  -1  -6   -1.20    0.97
  16   2  -8   -0.45    1.17
 -16   2   8    3.09    1.85
 -16  -2   8    3.33    2.70
  16  -2  -8    2.75    1.69
  16   2  -7    4.08    2.12
 -16  -2   7    0.28    1.51
  16  -2  -7    1.96    1.40
  16   2  -6   -0.73    0.92
 -16  -2   6   -0.01    0.99
 -16  -2   6    0.40    1.00
  16  -2  -6    0.37    1.07
 -16   2   5   -0.60    0.89
  16   2  -5    0.18    0.96
 -16  -2   5   -1.02    0.91
 -16  -2   5   -0.60    0.92
  16  -2  -5    0.00    0.82
 -16   2   4    6.07    1.14
  16  -2  -4    6.43    1.46
 -16  -2   4    8.59    1.37
 -16   2   3    4.50    0.89
 -16  -2   3    4.96    1.15
  16  -2  -3    5.12    1.06
 -16   2   2    1.41    0.54
 -16  -2   2    1.29    0.70
 -16   2   1   30.02    2.94
 -16  -2   1   33.11    3.04
 -16   2   0    8.88    1.29
 -16  -2   0    8.55    1.32
 -16  -2   0   10.92    1.37
 -16   2  -1   10.32    1.27
 -16   2  -1    9.59    1.55
 -16  -2  -1   13.85    1.52
 -16  -2  -1   11.78    1.51
 -16   2  -2    7.93    1.32
 -16   2  -2    4.50    0.97
 -16  -2  -2    8.84    1.28
 -16  -2  -2    6.19    1.12
 -16   2  -3    4.54    1.14
 -16  -2  -3    4.21    1.03
 -16  -2  -3    2.90    0.93
 -16   2  -4    1.90    1.62
 -16   2  -5   -1.24    1.00
 -16  -2  -5    0.35    0.77
 -16  -2  -5   -1.31    0.79
 -16   2  -6   -0.46    1.19
 -16  -2  -6    1.91    0.93
 -16  -2  -6   -0.55    0.93
  16   3  -8    5.24    1.67
 -16   3   8    5.12    1.99
  16  -3  -8    7.92    2.36
  16   3  -7   -0.54    1.18
 -16  -3   7   -3.79    1.76
  16  -3  -7   -1.38    1.22
  16   3  -6    4.05    1.34
  16  -3  -6    8.41    1.70
 -16  -3   6    4.99    2.05
 -16   3   5    2.93    1.42
  16  -3  -5    1.06    1.04
 -16  -3   5    2.27    1.00
 -16  -3   5    0.74    1.23
 -16   3   4   -1.56    0.84
  16  -3  -4   -1.58    0.75
 -16  -3   4    0.38    0.78
 -16   3   3    0.72    0.61
 -16  -3   3    0.92    0.77
  16  -3  -3    0.96    0.70
 -16   3   2    1.13    1.01
 -16  -3   2   -0.50    0.62
 -16   3   1    0.31    0.60
 -16  -3   1    0.53    0.67
 -16   3   0    2.18    0.67
 -16  -3   0    2.03    0.71
 -16  -3   0    2.11    0.72
 -16   3  -1   10.22    1.30
 -16   3  -1   13.12    1.57
 -16  -3  -1   12.93    1.57
 -16  -3  -1   14.46    1.66
 -16   3  -2   -0.60    0.67
 -16  -3  -2   -0.59    0.57
 -16  -3  -2   -0.11    0.60
 -16   3  -3    1.80    1.00
 -16  -3  -3    1.89    1.03
 -16  -3  -3    1.55    0.73
 -16   3  -4    1.56    1.03
 -16  -3  -4    1.87    0.78
 -16  -3  -4    1.43    0.81
 -16   3  -5    3.70    1.19
 -16  -3  -5    1.36    1.34
 -16  -3  -5    2.89    1.01
 -16   3  -6    1.25    1.26
 -16  -3  -6    0.39    0.84
 -16  -3  -6   -0.25    0.87
  16   4  -8    3.53    1.58
  16  -4  -8    6.26    2.30
  16   4  -7    2.19    1.09
 -16  -4   7   -0.55    1.73
  16  -4  -7   -0.74    1.43
 -16  -4   7    3.15    1.29
  16  -4  -6    0.58    1.20
 -16  -4   6    1.09    1.50
 -16  -4   6   -0.49    0.88
  16  -4  -5    0.72    1.35
 -16  -4   5    0.11    1.19
 -16  -4   5    0.61    1.12
  16  -4  -4   16.46    2.13
  16  -4  -3   12.83    1.60
 -16  -4   2    9.34    1.48
 -16  -4   1    0.20    0.65
 -16   4  -1   36.83    3.46
 -16   4  -2    1.79    1.00
 -16  -4  -2    4.71    1.08
 -16  -4  -2    4.19    1.04
 -16   4  -3    0.86    0.88
 -16  -4  -3    4.60    1.09
 -16  -4  -3    2.00    0.81
 -16   4  -4    0.51    1.03
 -16  -4  -4    1.48    0.72
 -16  -4  -4    0.47    0.85
 -16   4  -5    0.37    1.23
 -16  -4  -5    0.69    0.77
 -16  -4  -5   -0.25    0.83
 -16   4  -6    3.59    1.73
 -16  -4  -6    6.25    1.54
  16  -5  -7    3.96    1.73
 -16  -5   7    2.85    1.51
 -16  -5   6   -0.66    0.96
 -16  -5   6    0.60    1.52
  16  -5  -6   -0.09    1.46
  16  -5  -5    0.30    1.25
 -16  -5   5    1.97    1.05
 -16  -5   5    1.74    1.27
  16  -5  -4    2.00    0.93
 -16  -5   4    2.52    0.99
 -16  -5   3    2.66    0.99
  16  -5  -3    3.01    0.90
 -16  -5   2   -1.78    0.65
 -16  -5   1   -0.48    0.66
 -16  -5   0   13.92    1.69
 -16  -5   0   10.14    1.57
 -16  -5  -1    0.73    0.76
 -16  -5  -1    1.34    0.70
 -16  -5  -2   17.41    2.01
 -16  -5  -2   15.52    2.03
 -16   5  -3   -2.14    1.02
 -16  -5  -3    0.28    0.77
 -16  -5  -3   -0.20    0.69
 -16   5  -4    1.24    1.18
 -16  -5  -4    0.04    1.04
 -16  -5  -4    1.37    0.74
 -16   5  -5    0.05    1.28
 -16  -5  -5   -0.66    0.80
 -16  -5  -5   -0.78    0.73
  16  -6  -7    1.96    1.68
 -16  -6   6   19.84    3.56
  16  -6  -6   13.23    3.41
 -16  -6   5    2.72    1.26
  16  -6  -5    5.25    1.96
 -16  -6   5    3.09    1.54
 -16  -6   4    0.56    0.79
  16  -6  -4    0.63    0.86
  16  -6  -3    3.12    0.89
 -16  -6   3    5.31    1.31
 -16  -6   2   -0.50    0.76
 -16  -6   1   15.89    2.04
 -16  -6   0    0.81    0.73
 -16  -6   0    1.53    0.80
 -16  -6  -1    0.99    0.66
 -16  -6  -1    0.48    0.80
 -16  -6  -2   -0.29    0.72
 -16  -6  -2    0.94    0.59
 -16  -6  -3    0.77    0.85
 -16  -6  -3    1.41    0.84
 -16  -6  -4    1.47    0.86
 -16  -6  -4    0.43    0.70
 -16  -6  -5    3.44    1.21
 -16  -7   6   15.48    2.54
 -16  -7   5   -1.25    1.17
  16  -7  -5    1.17    1.46
 -16  -7   5   -0.61    1.51
 -16  -7   4   12.49    1.96
  16  -7  -4   14.16    1.93
 -16  -7   3    0.59    0.78
 -16  -7   2    0.65    0.69
 -16  -7   1    5.41    1.26
 -16  -7   1    5.77    1.20
 -16  -7   0    1.48    0.82
 -16  -7   0    1.47    0.77
 -16  -7  -1    0.96    0.91
 -16  -7  -1    0.66    0.70
 -16  -7  -2    4.71    1.18
 -16  -7  -3   -1.49    0.88
 -16  -7  -3    0.16    0.67
 -16  -7  -4    0.25    0.68
 -16  -7  -4    1.90    0.90
 -16  -8   6    8.00    2.10
  16  -8  -6    7.86    1.74
 -16  -8   5    0.47    1.09
  16  -8  -5    0.09    1.47
 -16  -8   3    6.14    1.48
 -16  -8   2   -1.27    0.72
 -16  -8   1    4.11    1.14
 -16  -8   1    4.77    1.18
 -16  -8   0    2.68    0.99
 -16  -8   0    5.31    1.16
 -16  -8  -1   -0.31    0.85
 -16  -8  -1   -0.29    0.78
 -16  -8  -2    0.73    0.83
 -16  -8  -2   -0.74    1.21
 -16  -8  -3    1.38    0.94
 -16  -8  -3    1.50    0.93
 -16  -8  -4    1.18    0.91
 -16  -8  -4    1.72    0.97
 -16  -9   5    7.75    1.92
 -16  -9   5    6.39    2.27
 -16  -9   4    0.37    0.91
 -16  -9   3    0.31    0.87
 -16  -9   2   -1.32    0.76
 -16  -9   1   -1.56    0.70
 -16  -9   1    0.20    0.98
 -16  -9   0   -1.01    0.85
 -16  -9   0    1.37    0.86
 -16  -9  -1    6.89    1.56
 -16  -9  -1    6.42    1.43
 -16  -9  -2    0.28    0.76
 -16  -9  -2    0.82    1.02
 -16  -9  -3    1.21    0.92
 -16  -9  -3   -0.35    0.85
 -16 -10   4    2.90    1.30
 -16 -10   3   -1.24    0.89
 -16 -10   2   12.33    1.89
 -16 -10   2   11.66    1.88
 -16 -10   1    3.76    1.19
 -16 -10   1    5.46    1.36
 -16 -10   0    1.47    0.93
 -16 -10   0    1.60    0.96
 -16 -10  -1   -0.51    0.90
 -16 -10  -1   -0.13    0.73
 -16 -10  -2   -0.11    0.70
 -16 -11   2   -0.44    0.77
 -16 -11   2    3.11    1.24
 -16 -11   1    1.15    1.01
 -16 -11   1   -0.66    0.84
 -16 -11   0    0.63    1.06
 -16 -11   0   -1.39    0.80
  17   0  -8   13.00    2.69
  17   0  -7    0.80    1.84
 -17   0   7   -0.86    1.33
  17   0  -6   11.62    2.02
 -17   0   6   11.60    2.07
 -17   0   6   13.24    2.29
 -17   0   5   -1.34    0.86
  17   0  -5   -1.01    0.86
 -17   0   4    7.80    1.30
 -17   0   3   -0.10    0.66
 -17   0   2    0.61    0.61
 -17   0   1    0.36    0.57
 -17   0   0   12.70    1.51
 -17   0   0    9.42    1.36
 -17   0  -1   -0.45    0.69
 -17   0  -1    0.14    0.51
 -17   0  -2    2.21    0.72
 -17   0  -2    2.14    0.92
 -17   0  -3   -0.75    0.54
 -17   0  -3   -1.10    0.81
 -17   0  -4    1.25    0.79
 -17   0  -4    1.47    1.05
 -17   0  -5   -0.56    0.97
  17   1  -8    0.50    1.56
 -17   1   8    1.23    1.96
 -17  -1   8    3.04    2.30
  17  -1  -8    1.94    1.53
 -17   1   7    5.90    1.91
  17   1  -7    4.38    1.61
  17   1  -6   -1.25    0.97
 -17   1   6   -0.49    1.24
 -17  -1   6    0.03    1.25
 -17  -1   6   -0.57    1.11
  17  -1  -6    0.32    1.09
 -17   1   5    5.85    1.46
  17   1  -5    3.02    1.19
  17  -1  -5    3.44    1.25
 -17  -1   5    7.75    1.60
 -17   1   4    0.95    0.76
 -17  -1   4    0.02    0.79
  17  -1  -4   -1.16    1.40
 -17   1   3   -1.23    0.64
 -17  -1   3   -0.77    0.62
 -17  -1   2    2.94    0.86
 -17   1   1   10.08    1.38
 -17   1   0    6.72    1.18
 -17  -1   0    5.79    1.20
 -17  -1   0    7.08    1.19
 -17   1  -1    0.42    0.70
 -17   1  -1    0.43    0.86
 -17  -1  -1   -1.24    0.61
 -17   1  -2    5.25    1.31
 -17   1  -2    1.05    1.02
 -17  -1  -2    1.39    0.69
 -17  -1  -2    3.05    0.95
 -17   1  -3   -0.32    0.70
 -17   1  -3   -0.63    0.98
 -17  -1  -3    0.78    0.94
 -17  -1  -3   -0.55    0.59
 -17   1  -4   -0.41    0.93
 -17  -1  -4    1.89    1.10
 -17  -1  -4   -0.51    0.73
 -17   1  -5   -1.65    1.07
 -17  -1  -5    0.32    1.01
 -17  -1  -5    0.18    0.95
  17   2  -8   -1.60    1.07
  17  -2  -8    0.38    1.51
 -17  -2   8   -0.31    1.92
 -17   2   7    7.15    1.85
  17   2  -7    9.64    1.93
 -17  -2   7   10.89    2.57
 -17   2   6   -0.11    1.24
  17   2  -6    0.92    1.06
  17  -2  -6    2.33    1.12
 -17  -2   6    4.06    1.87
 -17   2   5   12.30    1.93
  17  -2  -5    9.65    2.05
 -17  -2   5   17.07    2.36
 -17   2   4    7.85    1.41
 -17  -2   4   12.23    1.74
  17  -2  -4   11.82    1.75
 -17   2   3   -0.84    0.58
 -17  -2   3   -1.03    0.72
 -17   2   2    2.28    0.70
 -17  -2   2    0.97    0.83
 -17   2   1   -1.18    0.59
 -17  -2   1   -0.16    0.63
 -17   2   0   -0.13    0.55
 -17   2   0   -0.98    0.61
 -17  -2   0    0.55    0.63
 -17  -2   0    1.34    0.70
 -17   2  -1    0.67    0.77
 -17   2  -1    0.14    0.52
 -17  -2  -1    0.23    0.73
 -17  -2  -1   -0.83    0.58
 -17   2  -2    8.87    1.51
 -17  -2  -2    6.90    1.39
 -17  -2  -2    6.75    1.29
 -17   2  -3    1.44    0.98
 -17  -2  -3    0.89    0.74
 -17  -2  -3   -0.45    0.72
 -17   2  -4    1.43    1.13
 -17  -2  -4    1.21    0.82
 -17  -2  -4    0.85    0.87
 -17   2  -5    2.69    1.14
 -17  -2  -5    0.61    1.28
 -17  -2  -5    0.56    0.81
  17   3  -7    1.61    1.38
 -17  -3   7   -1.20    0.99
  17   3  -6   -2.13    0.95
 -17  -3   6   -0.93    0.89
 -17  -3   6   -1.18    1.62
  17  -3  -6   -1.47    1.18
 -17  -3   5    3.28    1.37
  17  -3  -5    1.94    0.98
 -17  -3   5    0.34    1.04
  17  -3  -4    1.06    0.84
 -17  -3   4    1.24    0.99
 -17  -3   3   25.28    2.80
 -17  -3   2    2.07    0.88
 -17   3   1   -0.11    0.81
 -17  -3   1   -0.05    0.67
 -17   3   0   11.38    1.58
 -17  -3   0   11.50    1.61
 -17  -3   0   12.35    1.59
 -17   3  -1    3.16    0.88
 -17  -3  -1    2.11    1.02
 -17  -3  -1    2.07    0.87
 -17   3  -2    7.68    1.48
 -17  -3  -2    7.21    1.42
 -17   3  -3    1.12    1.00
 -17  -3  -3    1.01    0.76
 -17  -3  -3    1.35    0.75
 -17   3  -4    2.15    1.16
 -17  -3  -4    0.63    0.77
 -17  -3  -4   -0.57    0.69
 -17   3  -5   -0.29    1.13
 -17  -3  -5   -0.44    0.69
 -17  -3  -5    0.47    0.88
  17   4  -7   -1.76    0.99
  17  -4  -6    0.43    1.60
 -17  -4   5    6.74    1.55
 -17  -4   5    4.55    1.76
 -17  -4   4    7.67    1.45
  17  -4  -4    6.12    1.50
 -17  -4   3    0.20    0.77
  17  -4  -3    0.20    0.72
 -17  -4   2    7.82    1.45
 -17  -4   1    0.34    0.71
 -17  -4   0   16.67    2.04
 -17  -4   0   18.19    2.05
 -17  -4  -1    8.84    1.48
 -17  -4  -1   10.78    1.51
 -17   4  -2    7.88    1.65
 -17  -4  -2    7.93    1.36
 -17  -4  -2    7.32    1.33
 -17   4  -3    0.69    1.09
 -17  -4  -3    0.85    0.77
 -17  -4  -3    0.45    0.69
 -17   4  -4    0.72    1.12
 -17  -4  -4    0.51    0.70
 -17  -4  -4   -0.60    1.20
 -17   4  -5    4.37    1.58
 -17  -4  -5    2.17    0.97
 -17  -4  -5    3.47    1.08
 -17  -5   7    0.43    1.36
 -17  -5   6    5.85    1.69
  17  -5  -6   11.87    3.00
 -17  -5   5    2.62    1.89
 -17  -5   5    1.49    1.35
  17  -5  -5    1.66    1.07
  17  -5  -4    3.80    1.13
 -17  -5   4    3.36    1.04
  17  -5  -3    0.20    0.72
 -17  -5   3   -0.39    0.76
 -17  -5   2   12.00    1.76
 -17  -5   1    0.80    0.73
 -17  -5   0   15.22    1.89
 -17  -5   0   13.85    1.86
 -17  -5  -1    0.02    0.69
 -17  -5  -1   -0.61    0.70
 -17  -5  -2    2.72    0.98
 -17  -5  -2    3.27    0.97
 -17  -5  -3   -0.04    0.78
 -17  -5  -3    0.27    0.69
 -17  -5  -4   -0.10    0.68
 -17  -5  -4   -0.64    0.70
 -17  -5  -5    0.20    0.88
 -17  -5  -5    1.23    0.97
 -17  -6   7    0.79    1.51
 -17  -6   6    3.44    1.47
 -17  -6   6    1.49    1.99
  17  -6  -5    7.97    2.03
 -17  -6   5    5.76    2.33
  17  -6  -4   -1.34    0.83
 -17  -6   4    0.63    0.99
 -17  -6   3   12.24    1.92
  17  -6  -3   15.64    2.24
 -17  -6   2   -0.68    0.75
 -17  -6   1   -0.44    0.66
 -17  -6   1   -0.63    0.69
 -17  -6   0    2.35    0.94
 -17  -6   0    2.34    0.84
 -17  -6  -1   -0.66    0.68
 -17  -6  -1    0.34    0.69
 -17  -6  -2   -0.16    0.72
 -17  -6  -2   -0.14    0.74
 -17  -6  -3    5.62    1.39
 -17  -6  -3    7.57    1.58
 -17  -6  -4    2.45    0.99
 -17  -7   6    0.87    1.89
 -17  -7   5   -1.45    1.26
  17  -7  -5    0.39    1.34
 -17  -7   4   -1.09    0.95
 -17  -7   3   -0.90    0.81
 -17  -7   2   -1.40    0.65
 -17  -7   1    1.10    0.79
 -17  -7   1    0.23    0.74
 -17  -7   0    9.12    1.46
 -17  -7   0    7.08    1.44
 -17  -7  -1    6.46    1.32
 -17  -7  -1    7.25    1.44
 -17  -7  -2    0.55    0.82
 -17  -7  -2    0.46    0.79
 -17  -7  -3    1.98    0.94
 -17  -7  -3    0.44    0.79
 -17  -7  -4    0.73    0.85
 -17  -7  -4    0.22    0.72
 -17  -8   5   11.03    2.10
 -17  -8   4    1.44    1.21
 -17  -8   3    3.67    1.46
 -17  -8   1    1.01    1.40
 -17  -8   0    8.66    1.92
 -17  -8  -1   -0.52    0.75
 -17  -8  -1   -0.20    0.87
 -17  -8  -2    0.33    0.96
 -17  -8  -2    2.08    0.94
 -17  -8  -3   -1.13    0.78
 -17  -8  -3    0.20    0.76
 -17  -9   4   -2.24    0.94
 -17  -9   3    1.11    0.99
 -17  -9   2   -0.52    0.88
 -17  -9   2    0.47    0.94
 -17  -9   1    1.59    1.04
 -17  -9   1    1.66    0.89
 -17  -9   0   -0.69    0.77
 -17  -9   0    1.03    0.87
 -17  -9  -1    3.02    1.12
 -17  -9  -1    1.71    1.04
 -17  -9  -2   -0.38    0.81
 -17  -9  -2    0.56    0.86
 -17 -10   3    0.82    1.03
 -17 -10   2    8.25    1.75
 -17 -10   2    7.23    1.57
 -17 -10   1    0.23    0.86
 -17 -10   1    0.74    0.79
 -17 -10   0    2.49    1.08
 -17 -10   0    2.37    1.12
 -17 -10  -1    1.28    0.87
 -17 -10  -1   -1.50    0.96
 -18   0   7   -0.26    1.63
  18   0  -7    0.27    1.28
  18   0  -6   21.43    2.92
 -18   0   5   -1.35    0.92
  18   0  -5   -0.57    0.96
 -18   0   4   18.55    2.18
 -18   0   3   -1.53    0.63
 -18   0   2    0.80    0.66
 -18   0   1   -0.40    0.66
 -18   0   0   31.08    3.02
 -18   0  -1    0.84    0.85
 -18   0  -1   -0.65    0.55
 -18   0  -2   -1.38    0.83
 -18   0  -2   -0.29    0.67
 -18   0  -3   -0.39    0.65
 -18   0  -3    0.13    1.02
 -18   0  -4    2.75    1.12
 -18   0  -5    0.14    1.53
  18   1  -7   -0.45    1.23
 -18  -1   7   -1.17    1.65
  18  -1  -7   -1.89    1.21
 -18   1   6   -1.29    1.28
  18   1  -6   -2.23    0.98
  18  -1  -6   -0.16    1.02
 -18  -1   6   -0.97    1.52
 -18   1   5   12.37    2.14
  18  -1  -5   10.10    1.98
 -18  -1   5   14.71    2.22
 -18   1   4    0.02    0.78
 -18  -1   4    1.19    0.87
 -18   1   3    0.53    0.69
 -18  -1   3    0.96    0.80
 -18   1   2    2.32    0.86
 -18  -1   2    1.34    0.73
 -18   1   1   -1.26    0.64
 -18  -1   1    0.47    0.67
 -18   1   0   40.13    3.82
 -18  -1   0   35.87    3.75
 -18  -1   0   43.64    3.85
 -18   1  -1   -0.31    0.72
 -18   1  -1    0.31    0.60
 -18  -1  -1   -0.77    0.63
 -18  -1  -1   -0.59    0.74
 -18   1  -2   -0.20    0.62
 -18   1  -2   -0.51    0.87
 -18  -1  -2   -0.23    0.74
 -18  -1  -2   -0.55    0.61
 -18   1  -3   -1.80    1.00
 -18  -1  -3   -1.09    0.64
 -18  -1  -3    0.62    0.87
 -18   1  -4   -1.44    1.10
 -18  -1  -4    0.88    0.94
 -18  -1  -4    0.58    1.67
 -18   1  -5   -1.21    1.12
 -18  -1  -5    3.47    1.46
  18   2  -7    2.59    1.43
  18  -2  -7    4.69    1.75
 -18  -2   7   -0.20    1.35
 -18  -2   7    1.93    1.74
  18  -2  -6    8.03    1.77
 -18  -2   6    5.96    2.06
 -18  -2   6    6.59    2.07
 -18  -2   5    2.55    1.28
  18  -2  -5    1.02    1.05
  18  -2  -4    0.48    1.02
 -18  -2   4   -2.50    1.28
 -18   2   3    0.58    1.02
 -18  -2   3   -0.12    0.87
 -18   2   2   -0.04    0.73
 -18  -2   2   -1.37    0.68
 -18   2   1    0.19    0.75
 -18  -2   0   25.31    2.68
 -18  -2   0   25.59    2.69
 -18   2  -1   -0.79    0.83
 -18   2  -1    0.69    0.90
 -18  -2  -1   -0.80    0.66
 -18  -2  -1   -0.58    0.75
 -18   2  -2    2.45    1.18
 -18  -2  -2    4.98    1.25
 -18   2  -3    0.54    1.13
 -18  -2  -3   -0.13    0.70
 -18  -2  -3    0.48    0.83
 -18   2  -4    0.73    1.23
 -18  -2  -4    1.19    0.97
 -18  -2  -4    0.86    0.83
 -18   2  -5    3.02    1.38
 -18  -2  -5    0.50    0.90
 -18  -2  -5    1.12    1.12
  18   3  -7   -1.27    1.24
 -18  -3   7    1.58    2.35
 -18  -3   6    3.19    1.68
  18  -3  -6    1.57    1.17
 -18  -3   6   -0.40    1.51
  18  -3  -5   -0.80    0.97
 -18  -3   5    0.83    1.29
  18  -3  -4    2.26    1.19
 -18  -3   4    2.60    1.08
 -18  -3   3   -0.02    0.89
 -18  -3   2   -1.48    1.37
 -18  -3   1   42.35    4.41
 -18  -3   0    0.75    0.79
 -18  -3   0    0.86    0.68
 -18  -3  -1    0.36    0.68
 -18  -3  -1   -1.20    0.65
 -18   3  -2   -0.61    0.94
 -18  -3  -2   -0.02    0.77
 -18  -3  -2    0.07    0.70
 -18   3  -3   -0.42    1.01
 -18  -3  -3    0.87    0.73
 -18  -3  -3    0.16    0.76
 -18   3  -4    0.40    1.21
 -18  -3  -4   -0.22    0.75
 -18   3  -5    3.74    1.61
 -18  -3  -5    0.34    0.90
 -18  -3  -5    1.28    1.08
 -18  -4   7   -0.88    1.24
  18  -4  -7   -1.72    1.33
  18  -4  -6   -0.76    1.01
 -18  -4   6    1.26    1.27
 -18  -4   6   -1.00    1.55
 -18  -4   5    2.96    1.58
  18  -4  -5    1.04    1.10
 -18  -4   4    0.51    1.17
  18  -4  -4   -0.33    0.95
 -18  -4   3    0.00    0.92
 -18  -4   2    0.28    0.83
 -18  -4   1   -0.25    0.71
 -18  -4   0    1.56    0.86
 -18  -4   0   -0.42    0.75
 -18  -4  -1   11.39    1.73
 -18  -4  -1   12.80    1.75
 -18  -4  -2    2.78    0.93
 -18  -4  -2    5.83    1.33
 -18  -4  -3    0.32    0.72
 -18  -4  -3   -1.09    0.65
 -18  -4  -4    1.62    0.84
 -18  -4  -4    1.51    0.88
 -18  -5   6    0.24    1.83
  18  -5  -6    2.15    1.22
 -18  -5   5   -0.97    1.03
  18  -5  -5   -1.86    0.86
  18  -5  -4   14.67    2.12
 -18  -5   4   18.24    2.46
 -18  -5   3   -1.04    0.85
 -18  -5   2   16.16    2.17
 -18  -5   1    4.51    1.21
 -18  -5   0    0.10    0.81
 -18  -5   0    0.64    0.73
 -18  -5  -1    1.57    0.70
 -18  -5  -1    0.59    0.76
 -18  -5  -2   -0.57    0.65
 -18  -5  -2   -0.93    0.65
 -18  -5  -3   -0.28    1.05
 -18  -5  -3    0.15    0.77
 -18  -5  -4    0.54    0.77
 -18  -6   6   -0.51    1.27
 -18  -6   6   -0.69    1.79
 -18  -6   5    0.36    1.31
  18  -6  -5   -1.08    1.15
 -18  -6   4   -1.59    0.88
  18  -6  -4   -0.54    1.17
 -18  -6   3   -1.68    0.82
 -18  -6   2    1.10    0.82
 -18  -6   1   -0.01    0.76
 -18  -6   1   -0.53    0.83
 -18  -6   0   -0.89    0.61
 -18  -6   0   -0.20    0.76
 -18  -6  -1   10.27    1.71
 -18  -6  -1   12.02    1.71
 -18  -6  -2   -0.27    0.79
 -18  -6  -2   -0.13    1.17
 -18  -6  -3    1.32    0.89
 -18  -6  -4    6.80    1.47
 -18  -7   5   -0.44    1.06
 -18  -7   4    5.17    1.53
 -18  -7   2   -0.24    0.87
 -18  -7   1    0.88    0.95
 -18  -7   0    5.65    1.79
 -18  -7   0    3.60    1.75
 -18  -7  -1    0.56    0.79
 -18  -7  -1   -0.04    1.07
 -18  -7  -2    1.26    0.91
 -18  -7  -2   -0.54    0.81
 -18  -7  -3   -0.23    0.88
 -18  -7  -3    0.68    0.78
 -18  -8   5   -0.13    1.14
 -18  -8   4   -1.35    1.12
 -18  -8   3   -0.55    0.94
 -18  -8   2    2.49    1.10
 -18  -8   1    0.34    0.99
 -18  -8   1    0.72    0.99
 -18  -8   0   -0.18    0.83
 -18  -8   0    1.52    1.04
 -18  -8  -1   -0.30    0.89
 -18  -8  -1   -0.72    0.68
 -18  -8  -2    3.24    1.04
 -18  -8  -2    1.50    1.09
 -18  -9   3   -0.19    0.99
 -18  -9   2    3.17    1.19
 -18  -9   2    2.07    1.16
 -18  -9   1    2.52    1.10
 -18  -9   1    2.46    1.11
 -18  -9   0    2.30    1.06
 -18  -9   0    0.54    1.00
 -18  -9  -1   -0.48    0.77
 -18  -9  -1   -0.71    0.84
  19   0  -7   -0.09    1.39
 -19   0   6    0.48    1.63
 -19   0   5   -1.73    1.03
 -19   0   4    0.55    0.93
 -19   0   3   -0.04    0.81
 -19   0   2    2.06    0.86
 -19   0   1   -0.94    0.73
 -19   0   0    4.96    1.25
 -19   0   0    8.17    1.45
 -19   0  -1    1.63    0.85
 -19   0  -1    0.15    0.71
 -19   0  -2   -0.14    0.97
 -19   0  -2   -0.91    0.68
 -19   0  -3    0.13    1.17
 -19   0  -4   -2.05    1.04
  19   1  -7    1.26    1.56
  19  -1  -7    3.62    1.62
  19   1  -6    9.71    2.18
  19  -1  -6   10.26    2.06
 -19  -1   6   12.78    2.73
  19  -1  -5    4.32    1.39
 -19  -1   5    5.60    1.80
 -19   1   4   12.01    2.01
 -19  -1   4   12.24    1.93
 -19   1   3   -1.09    0.68
 -19  -1   3   -0.36    0.76
 -19   1   2   -0.08    0.74
 -19  -1   2   -0.50    0.71
 -19   1   1    0.80    0.83
 -19  -1   1    0.64    0.68
 -19   1   0   16.04    2.09
 -19  -1   0   14.70    1.90
 -19  -1   0   18.77    2.08
 -19   1  -1    2.28    0.78
 -19   1  -1    1.24    0.93
 -19  -1  -1    1.81    0.84
 -19   1  -2   -0.16    1.09
 -19  -1  -2   -0.46    0.75
 -19  -1  -2    0.43    0.77
 -19   1  -3    4.90    1.43
 -19  -1  -3    3.24    1.23
 -19  -1  -3    3.51    1.76
 -19   1  -4    0.75    1.20
 -19  -1  -4    0.30    1.13
  19   2  -7   -0.83    1.36
 -19  -2   7   -2.31    1.76
  19  -2  -7   -1.34    1.40
 -19  -2   6    3.92    1.67
  19  -2  -6    1.55    1.23
 -19  -2   5   -1.15    1.07
  19  -2  -5    0.25    1.13
 -19  -2   4   -0.97    0.88
 -19  -2   2    0.77    0.95
 -19  -2   1    3.64    1.56
 -19   2   0   -0.41    1.03
 -19   2   0   -0.92    0.68
 -19  -2   0    1.50    0.89
 -19  -2   0    0.23    0.83
 -19   2  -1    3.90    1.25
 -19  -2  -1    5.18    1.25
 -19  -2  -1    5.20    1.29
 -19   2  -2    3.67    1.33
 -19  -2  -2    1.71    0.85
 -19   2  -3   -1.11    1.12
 -19  -2  -3   -0.78    0.76
 -19  -2  -3    1.27    0.87
 -19   2  -4   -0.95    1.47
 -19  -2  -4    0.03    0.97
  19  -3  -6    1.47    1.53
 -19  -3   6    3.61    1.94
 -19  -3   5    3.88    1.61
  19  -3  -5    2.55    1.48
 -19  -3   4    7.60    1.79
 -19  -3   3    5.13    1.41
 -19  -3   2    0.91    0.85
 -19  -3   1   -0.75    0.76
 -19  -3   0   -0.50    0.67
 -19  -3   0    1.83    0.82
 -19  -3  -1    2.68    0.99
 -19  -3  -1    1.30    0.86
 -19  -3  -2    1.49    0.90
 -19  -3  -2   -1.55    0.65
 -19  -3  -3    5.21    1.25
 -19  -3  -3    5.35    1.41
 -19   3  -4   -1.01    2.11
 -19  -3  -4   -1.21    0.87
 -19  -3  -4    0.53    1.03
  19  -4  -6    0.74    1.48
  19  -4  -5   -0.90    1.20
 -19  -4   5    0.62    1.05
 -19  -4   4    1.04    1.15
 -19  -4   3   15.04    2.17
 -19  -4   2    4.44    1.31
 -19  -4   1   12.53    1.94
 -19  -4   0   11.58    1.70
 -19  -4   0   10.71    1.66
 -19  -4  -1    2.36    0.96
 -19  -4  -2    3.18    1.09
 -19  -4  -2    2.96    0.95
 -19  -4  -3    0.55    0.85
 -19  -4  -3    0.76    0.95
 -19  -4  -4    1.22    0.99
 -19  -4  -4    0.65    0.85
 -19  -5   6    3.43    1.58
  19  -5  -6    1.47    1.27
 -19  -5   5    6.68    2.34
  19  -5  -5    4.91    1.59
  19  -5  -4   -1.53    0.96
 -19  -5   4   -1.98    0.91
 -19  -5   3   -0.71    0.94
 -19  -5   2   -0.31    0.77
 -19  -5   1    0.88    0.83
 -19  -5   1    0.22    0.81
 -19  -5   0   -0.21    0.79
 -19  -5   0   -0.18    0.73
 -19  -5  -1    6.07    1.30
 -19  -5  -2    2.94    1.54
 -19  -5  -2    1.35    0.96
 -19  -5  -3    0.49    0.77
 -19  -5  -3    0.59    1.39
 -19  -6   5   -0.88    1.45
  19  -6  -5   -2.38    1.36
 -19  -6   4   -0.27    1.26
 -19  -6   3   11.39    1.89
 -19  -6   2   -0.61    0.81
 -19  -6   1    7.86    1.51
 -19  -6   1    9.96    1.68
 -19  -6   0    0.10    0.82
 -19  -6   0   -0.31    0.79
 -19  -6  -1    6.98    1.76
 -19  -6  -1    2.87    1.46
 -19  -6  -2    0.48    0.90
 -19  -6  -2   -0.22    1.01
 -19  -6  -3   -0.05    0.81
 -19  -6  -3    0.31    0.82
 -19  -7   4   -1.65    0.85
 -19  -7   3   -1.27    0.86
 -19  -7   2    8.67    1.65
 -19  -7   1    0.02    0.88
 -19  -7   1    1.48    0.87
 -19  -7   0   -0.39    0.90
 -19  -7   0   -1.02    0.84
 -19  -7  -1    5.87    1.36
 -19  -7  -1    2.95    1.08
 -19  -7  -2   -0.51    0.89
 -19  -7  -2   -0.55    0.82
 -19  -8   3   -0.84    0.87
 -19  -8   2    2.35    1.00
 -19  -8   2   -1.19    0.92
 -19  -8   1    0.66    0.84
 -19  -8   1    1.37    0.94
 -19  -8   0   -0.29    0.86
 -19  -8   0   -0.17    1.00
 -19  -8  -1   -1.17    0.83
 -19  -8  -1    0.86    0.87
  20   0  -6    2.71    1.47
 -20   0   5   -2.03    1.25
 -20   0   4    7.89    1.79
 -20   0   3    0.09    0.89
 -20   0   2    8.85    1.51
 -20   0   1   -1.71    0.80
 -20   0   0    3.70    1.19
 -20   0   0    5.16    1.34
 -20   0  -1    0.13    0.79
 -20   0  -1   -0.08    1.77
 -20   0  -2   -1.14    1.04
 -20   0  -3    0.77    1.12
 -20  -1   6   -0.97    1.59
  20  -1  -6   -1.03    1.20
 -20  -1   5    1.47    1.65
 -20  -1   3    0.56    1.01
 -20  -1   2    5.77    1.41
 -20   1   1    0.46    1.02
 -20  -1   1    1.54    0.89
 -20   1   0    4.34    1.22
 -20  -1   0    3.76    1.58
 -20   1  -1    1.26    1.07
 -20  -1  -1    2.32    1.08
 -20   1  -2   -1.18    1.14
 -20  -1  -2   -0.45    0.93
 -20  -1  -2   -1.12    0.77
 -20   1  -3   -1.11    1.21
 -20  -1  -3   -0.17    1.07
 -20  -2   6    3.02    1.98
 -20  -2   5    0.97    1.58
  20  -2  -5    4.07    1.37
 -20  -2   4    3.60    1.41
 -20  -2   3    2.54    1.19
 -20  -2   2   -0.91    0.77
 -20  -2   1    5.62    1.30
 -20  -2   0    1.55    0.89
 -20  -2   0    0.79    0.81
 -20  -2  -1   -0.36    0.80
 -20  -2  -1    1.05    0.86
 -20  -2  -2    1.28    0.85
 -20  -2  -2    2.63    0.96
 -20   2  -3   -1.17    1.49
 -20  -2  -3   -0.68    0.84
 -20  -2  -3   -2.22    0.85
  20  -3  -6    5.19    2.24
  20  -3  -5   -0.13    1.34
 -20  -3   5   -1.33    1.48
 -20  -3   4    1.76    1.37
 -20  -3   3    7.49    1.63
 -20  -3   2    2.26    0.95
 -20  -3   1    5.42    1.34
 -20  -3   0   16.08    2.07
 -20  -3   0   16.19    2.09
 -20  -3  -1   -0.33    0.81
 -20  -3  -1   -1.31    0.77
 -20  -3  -2    0.33    0.81
 -20  -3  -2    0.94    0.86
 -20  -3  -3    0.46    0.96
 -20  -3  -3   -0.31    0.83
 -20  -4   5    4.16    1.97
  20  -4  -5    8.42    2.10
 -20  -4   4   -0.43    1.13
 -20  -4   3    3.10    1.06
 -20  -4   2    0.41    0.90
 -20  -4   1    2.55    0.97
 -20  -4   1    2.57    0.98
 -20  -4   0    0.88    0.86
 -20  -4   0    1.21    0.86
 -20  -4  -1    1.00    0.93
 -20  -4  -1    0.78    0.85
 -20  -4  -2   -0.22    0.84
 -20  -4  -3   -0.66    0.76
 -20  -4  -3    0.28    0.90
 -20  -5   5   -1.17    1.56
  20  -5  -5    0.31    1.44
 -20  -5   4   -1.91    1.55
 -20  -5   3    1.16    1.03
 -20  -5   2   -1.87    0.85
 -20  -5   1   -0.31    0.84
 -20  -5   1    0.52    0.85
 -20  -5   0    7.39    1.56
 -20  -5   0    5.68    1.44
 -20  -5  -1   -0.34    0.88
 -20  -5  -2    4.10    1.20
 -20  -6   4    0.84    1.32
 -20  -6   3    1.27    1.14
 -20  -6   2   -0.73    1.32
 -20  -6   1    3.10    1.61
 -20  -6   1    5.60    1.36
 -20  -6   0   -0.11    0.84
 -20  -6   0    3.44    1.16
 -20  -6  -1    2.34    1.05
 -20  -6  -1    0.87    0.99
 -20  -6  -2   -0.08    0.85
 -20  -6  -2   -0.85    0.91
 -20  -7   3   -1.12    0.94
 -20  -7   2    7.67    1.66
 -20  -7   1    1.42    1.01
 -20  -7   1    0.61    1.02
 -20  -7   0    1.45    1.01
 -20  -7   0   -1.83    0.84
 -20  -7  -1    1.10    0.93
 -21   0   2    3.87    1.34
 -21   0   1   -0.77    1.00
 -21   0   0    6.45    1.64
 -21   0  -1    0.09    1.07
 -21   0  -2   12.47    2.30
 -21  -1   5   -0.86    1.59
 -21  -1   4    1.03    1.36
 -21  -1   3    1.99    1.03
 -21  -1   2    3.64    1.31
 -21  -1   1    3.19    1.13
 -21  -1   0   -1.31    0.88
 -21  -1   0   -0.91    0.98
 -21  -1  -1    0.58    1.07
 -21  -1  -1   -0.42    0.84
 -21   1  -2    0.79    1.64
 -21  -1  -2   -0.41    1.56
 -21  -1  -2    2.72    1.16
 -21  -2   5   -2.77    1.55
 -21  -2   4   -0.97    1.25
 -21  -2   3    6.13    1.58
 -21  -2   2   -0.55    0.95
 -21  -2   1    2.66    1.07
 -21  -2   0   -1.09    0.90
 -21  -2   0    0.98    1.08
 -21  -2  -1    6.59    1.45
 -21  -2  -2    1.57    0.98
 -21  -2  -2   -0.16    0.95
 -21  -3   4    1.23    1.25
 -21  -3   3    6.59    1.64
 -21  -3   2    0.57    0.98
 -21  -3   1    7.14    1.53
 -21  -3   1    6.03    1.37
 -21  -3   0    1.51    0.91
 -21  -3   0    0.74    0.91
 -21  -3  -1    2.48    1.05
 -21  -3  -1    0.65    0.94
 -21  -3  -2    0.04    1.47
 -21  -3  -2   -1.70    0.85
 -21  -4   4   -1.47    1.44
 -21  -4   3   -0.17    1.10
 -21  -4   2    0.55    0.98
 -21  -4   1    0.21    0.87
 -21  -4   1   -1.09    0.85
 -21  -4   0   -0.92    0.81
 -21  -4   0    1.01    0.91
 -21  -4  -1    0.02    0.98
 -21  -4  -2   -1.63    0.96
 -21  -4  -2   -1.08    0.86
 -21  -5   4    2.75    1.96
 -21  -5   2    2.91    1.59
 -21  -5   1    1.75    1.06
 -21  -5   0    4.11    1.29
 -21  -5   0    2.25    1.03
 -21  -5  -1    1.15    1.10
 -21  -5  -1   -0.11    0.98
 -21  -6   3    0.49    1.15
 -21  -6   2    2.73    1.27
 -21  -6   1   -0.93    0.95
 -21  -6   1    1.89    1.08
 -21  -6   0    0.49    0.99
 -21  -6   0   -1.38    0.95
 -22   0   1   -1.97    1.03
 -22   0   0   -0.42    1.79
 -22   0  -1   -1.78    1.84
 -22  -1   3   -1.38    1.40
 -22  -1   2    0.79    1.04
 -22  -1   1   -0.25    1.04
 -22  -1   1    0.38    1.09
 -22  -1   0   -2.42    1.06
 -22  -1  -1    2.22    1.90
 -22  -1  -1    4.86    1.39
 -22  -2   4    2.87    1.66
 -22  -2   3    6.00    1.97
 -22  -2   2    1.81    1.16
 -22  -2   1   -0.36    0.94
 -22  -2   1    1.51    1.00
 -22  -2   0    8.52    1.76
 -22  -2  -1   -0.10    0.97
 -22  -2  -1   -0.07    1.05
 -22  -3   3   -0.94    1.17
 -22  -3   1   -0.58    0.99
 -22  -3   1   -1.04    1.00
 -22  -3   0   -0.43    0.91
 -22  -3   0   -0.93    0.90
 -22  -4   2    2.23    1.23
 -22  -4   1    0.57    1.03
 -22  -4   1    0.72    1.38
 -22  -4   0    3.03    1.46
 -22  -4   0   -0.81    1.34
 -23  -1   1   -0.37    1.21
   0   0   0    0.00    0.00
;
_shelx_hkl_checksum                     77846
